# Supplementary material for: Association mapping reveals a reciprocal virulence/avirulence locus within diverse US Pyrenophora teres f. maculata isolates
Source: BMC Genomics. 2022 Apr 9;23:285. doi: 10.1186/s12864-022-08529-1 (PMC8994276; doi:10.1186/s12864-022-08529-1)
Supplement: Supplementary file 1 — Additional file 1: Supplemental File 1. R2valuesfor all pairwise comparisons across the chromosomes within the genome. [file 12864_2022_8529_MOESM1_ESM.txt]

 CHR_A         BP_A      SNP_A  CHR_B         BP_B      SNP_B           R2 
     1       111424   1:111424      1       111445   1:111445     0.807018 
     1       111424   1:111424      1       112080   1:112080    0.0700483 
     1       111424   1:111424      1       112090   1:112090    0.0700483 
     1       111424   1:111424      1       117629   1:117629   0.00931677 
     1       111424   1:111424      1       141138   1:141138    0.0662526 
     1       111424   1:111424      1       142561   1:142561   0.00740048 
     1       111424   1:111424      1       142580   1:142580     0.106667 
     1       111424   1:111424      1       146228   1:146228   0.00429415 
     1       111424   1:111424      1       146284   1:146284   0.00668896 
     1       111445   1:111445      1       112080   1:112080    0.0565302 
     1       111445   1:111445      1       112090   1:112090    0.0565302 
     1       111445   1:111445      1       117629   1:117629    0.0075188 
     1       111445   1:111445      1       141138   1:141138    0.0075188 
     1       111445   1:111445      1       142561   1:142561     0.012872 
     1       111445   1:111445      1       142580   1:142580     0.137764 
     1       111445   1:111445      1       146228   1:146228   0.00194932 
     1       111445   1:111445      1       146284   1:146284  5.39811e-05 
     1       111445   1:111445      1       146392   1:146392   0.00910931 
     1       112080   1:112080      1       112090   1:112090            1 
     1       112080   1:112080      1       117629   1:117629    0.0277524 
     1       112080   1:112080      1       141138   1:141138   0.00099333 
     1       112080   1:112080      1       142561   1:142561    0.0331649 
     1       112080   1:112080      1       142580   1:142580    0.0206553 
     1       112080   1:112080      1       146228   1:146228    0.0454567 
     1       112080   1:112080      1       146284   1:146284    0.0173232 
     1       112080   1:112080      1       146392   1:146392    0.0014436 
     1       112080   1:112080      1       153947   1:153947    0.0109583 
     1       112090   1:112090      1       117629   1:117629    0.0277524 
     1       112090   1:112090      1       141138   1:141138   0.00099333 
     1       112090   1:112090      1       142561   1:142561    0.0331649 
     1       112090   1:112090      1       142580   1:142580    0.0206553 
     1       112090   1:112090      1       146228   1:146228    0.0454567 
     1       112090   1:112090      1       146284   1:146284    0.0173232 
     1       112090   1:112090      1       146392   1:146392    0.0014436 
     1       112090   1:112090      1       153947   1:153947    0.0109583 
     1       112090   1:112090      1       154010   1:154010  0.000170639 
     1       117629   1:117629      1       141138   1:141138   0.00226757 
     1       117629   1:117629      1       142561   1:142561   0.00323625 
     1       117629   1:117629      1       142580   1:142580   0.00274725 
     1       117629   1:117629      1       146228   1:146228   0.00529101 
     1       117629   1:117629      1       146284   1:146284    0.0687831 
     1       117629   1:117629      1       146392   1:146392   0.00274725 
     1       117629   1:117629      1       153947   1:153947   0.00694444 
     1       117629   1:117629      1       154010   1:154010   0.00323625 
     1       117629   1:117629      1       154042   1:154042    0.0178571 
     1       141138   1:141138      1       142561   1:142561   0.00323625 
     1       141138   1:141138      1       142580   1:142580   0.00274725 
     1       141138   1:141138      1       146228   1:146228   0.00529101 
     1       141138   1:141138      1       146284   1:146284    0.0687831 
     1       141138   1:141138      1       146392   1:146392     0.019536 
     1       141138   1:141138      1       153947   1:153947   0.00694444 
     1       141138   1:141138      1       154010   1:154010   0.00323625 
     1       141138   1:141138      1       154042   1:154042    0.0178571 
     1       141138   1:141138      1       165949   1:165949   0.00266389 
     1       142561   1:142561      1       142580   1:142580    0.0704239 
     1       142561   1:142561      1       146228   1:146228   0.00755124 
     1       142561   1:142561      1       146284   1:146284    0.0199272 
     1       142561   1:142561      1       146392   1:146392   0.00392084 
     1       142561   1:142561      1       153947   1:153947     0.009911 
     1       142561   1:142561      1       154010   1:154010     0.294092 
     1       142561   1:142561      1       154042   1:154042  5.77901e-05 
     1       142561   1:142561      1       165949   1:165949    0.0104681 
     1       142561   1:142561      1       183089   1:183089   0.00392084 
     1       142580   1:142580      1       146228   1:146228   0.00641026 
     1       142580   1:142580      1       146284   1:146284    0.0399408 
     1       142580   1:142580      1       146392   1:146392    0.0033284 
     1       142580   1:142580      1       153947   1:153947   0.00841346 
     1       142580   1:142580      1       154010   1:154010    0.0704239 
     1       142580   1:142580      1       154042   1:154042     0.153846 
     1       142580   1:142580      1       165949   1:165949   0.00509468 
     1       142580   1:142580      1       183089   1:183089    0.0033284 
     1       142580   1:142580      1       183122   1:183122    0.0105459 
     1       146228   1:146228      1       146284   1:146284  0.000949668 
     1       146228   1:146228      1       146392   1:146392     0.102564 
     1       146228   1:146228      1       153947   1:153947    0.0162037 
     1       146228   1:146228      1       154010   1:154010   0.00755124 
     1       146228   1:146228      1       154042   1:154042   0.00462963 
     1       146228   1:146228      1       165949   1:165949     0.103314 
     1       146228   1:146228      1       183089   1:183089   0.00641026 
     1       146228   1:146228      1       183122   1:183122     0.374517 
     1       146228   1:146228      1       251729   1:251729   0.00777585 
     1       146284   1:146284      1       146392   1:146392    0.0429542 
     1       146284   1:146284      1       153947   1:153947    0.0158985 
     1       146284   1:146284      1       154010   1:154010    0.0199272 
     1       146284   1:146284      1       154042   1:154042     0.148205 
     1       146284   1:146284      1       165949   1:165949     0.030015 
     1       146284   1:146284      1       183089   1:183089    0.0399408 
     1       146284   1:146284      1       183122   1:183122    0.0109473 
     1       146284   1:146284      1       251729   1:251729    0.0183941 
     1       146284   1:146284      1       251745   1:251745    0.0847724 
     1       146392   1:146392      1       153947   1:153947    0.0220543 
     1       146392   1:146392      1       154010   1:154010   0.00392084 
     1       146392   1:146392      1       154042   1:154042    0.0216346 
     1       146392   1:146392      1       165949   1:165949   0.00509468 
     1       146392   1:146392      1       183089   1:183089    0.0033284 
     1       146392   1:146392      1       183122   1:183122    0.0141139 
     1       146392   1:146392      1       251729   1:251729    0.0432442 
     1       146392   1:146392      1       251745   1:251745   0.00706436 
     1       146392   1:146392      1       274724   1:274724    0.0033284 
     1       153947   1:153947      1       154010   1:154010     0.009911 
     1       153947   1:153947      1       154042   1:154042   0.00523934 
     1       153947   1:153947      1       165949   1:165949    0.0224628 
     1       153947   1:153947      1       183089   1:183089   0.00841346 
     1       153947   1:153947      1       183122   1:183122    0.0266577 
     1       153947   1:153947      1       251729   1:251729   0.00176265 
     1       153947   1:153947      1       251745   1:251745    0.0178571 
     1       153947   1:153947      1       274724   1:274724   0.00841346 
     1       153947   1:153947      1       274739   1:274739  0.000852026 
     1       154010   1:154010      1       154042   1:154042  5.77901e-05 
     1       154010   1:154010      1       165949   1:165949    0.0104681 
     1       154010   1:154010      1       183089   1:183089   0.00392084 
     1       154010   1:154010      1       183122   1:183122     0.012423 
     1       154010   1:154010      1       251729   1:251729    0.0311317 
     1       154010   1:154010      1       251745   1:251745     0.149471 
     1       154010   1:154010      1       274724   1:274724     0.352084 
     1       154010   1:154010      1       274739   1:274739    0.0091082 
     1       154010   1:154010      1       274745   1:274745     0.133968 
     1       154042   1:154042      1       165949   1:165949    0.0108132 
     1       154042   1:154042      1       183089   1:183089   0.00106838 
     1       154042   1:154042      1       183122   1:183122    0.0221642 
     1       154042   1:154042      1       251729   1:251729    0.0231589 
     1       154042   1:154042      1       251745   1:251745     0.194019 
     1       154042   1:154042      1       274724   1:274724   0.00106838 
     1       154042   1:154042      1       274739   1:274739    0.0793352 
     1       154042   1:154042      1       274745   1:274745     0.024088 
     1       154042   1:154042      1       274764   1:274764     0.095805 
     1       165949   1:165949      1       183089   1:183089    0.0620464 
     1       165949   1:165949      1       183122   1:183122    0.0121605 
     1       165949   1:165949      1       251729   1:251729     0.039984 
     1       165949   1:165949      1       251745   1:251745   0.00016213 
     1       165949   1:165949      1       274724   1:274724   0.00509468 
     1       165949   1:165949      1       274739   1:274739    0.0712541 
     1       165949   1:165949      1       274745   1:274745    0.0162754 
     1       165949   1:165949      1       274764   1:274764    0.0606007 
     1       165949   1:165949      1       282791   1:282791  0.000103848 
     1       183089   1:183089      1       183122   1:183122    0.0105459 
     1       183089   1:183089      1       251729   1:251729    0.0120456 
     1       183089   1:183089      1       251745   1:251745   0.00706436 
     1       183089   1:183089      1       274724   1:274724    0.0033284 
     1       183089   1:183089      1       274739   1:274739    0.0256258 
     1       183089   1:183089      1       274745   1:274745    0.0256258 
     1       183089   1:183089      1       274764   1:274764    0.0298491 
     1       183089   1:183089      1       282791   1:282791   0.00452489 
     1       183089   1:183089      1       297497   1:297497    0.0141139 
     1       183122   1:183122      1       251729   1:251729  1.79254e-05 
     1       183122   1:183122      1       251745   1:251745  0.000137689 
     1       183122   1:183122      1       274724   1:274724    0.0105459 
     1       183122   1:183122      1       274739   1:274739   0.00618015 
     1       183122   1:183122      1       274745   1:274745    0.0244984 
     1       183122   1:183122      1       274764   1:274764    0.0223831 
     1       183122   1:183122      1       282791   1:282791    0.0143369 
     1       183122   1:183122      1       297497   1:297497   0.00190473 
     1       183122   1:183122      1       297499   1:297499    0.0143369 
     1       251729   1:251729      1       251745   1:251745    0.0917836 
     1       251729   1:251729      1       274724   1:274724    0.0104143 
     1       251729   1:251729      1       274739   1:274739  0.000334362 
     1       251729   1:251729      1       274745   1:274745     0.078233 
     1       251729   1:251729      1       274764   1:274764  3.14759e-05 
     1       251729   1:251729      1       282791   1:282791    0.0587895 
     1       251729   1:251729      1       297497   1:297497    0.0381661 
     1       251729   1:251729      1       297499   1:297499    0.0163758 
     1       251729   1:251729      1       336674   1:336674    0.0170846 
     1       251745   1:251745      1       274724   1:274724     0.184546 
     1       251745   1:251745      1       274739   1:274739    0.0543894 
     1       251745   1:251745      1       274745   1:274745     0.171293 
     1       251745   1:251745      1       274764   1:274764    0.0633532 
     1       251745   1:251745      1       282791   1:282791    0.0160231 
     1       251745   1:251745      1       297497   1:297497    0.0223831 
     1       251745   1:251745      1       297499   1:297499     0.123316 
     1       251745   1:251745      1       336674   1:336674     0.171293 
     1       251745   1:251745      1       339935   1:339935    0.0250156 
     1       274724   1:274724      1       274739   1:274739   0.00773196 
     1       274724   1:274724      1       274745   1:274745     0.430473 
     1       274724   1:274724      1       274764   1:274764   0.00706436 
     1       274724   1:274724      1       282791   1:282791     0.301785 
     1       274724   1:274724      1       297497   1:297497    0.0105459 
     1       274724   1:274724      1       297499   1:297499   0.00452489 
     1       274724   1:274724      1       336674   1:336674    0.0256258 
     1       274724   1:274724      1       339935   1:339935   0.00706436 
     1       274724   1:274724      1       339954   1:339954    0.0112876 
     1       274739   1:274739      1       274745   1:274745    0.0179615 
     1       274739   1:274739      1       274764   1:274764     0.913658 
     1       274739   1:274739      1       282791   1:282791    0.0130771 
     1       274739   1:274739      1       297497   1:297497  5.01595e-07 
     1       274739   1:274739      1       297499   1:297499     0.109717 
     1       274739   1:274739      1       336674   1:336674    0.0461858 
     1       274739   1:274739      1       339935   1:339935     0.254223 
     1       274739   1:274739      1       339954   1:339954     0.199843 
     1       274739   1:274739      1       339985   1:339985     0.300431 
     1       274745   1:274745      1       274764   1:274764    0.0164107 
     1       274745   1:274745      1       282791   1:282791     0.109717 
     1       274745   1:274745      1       297497   1:297497    0.0244984 
     1       274745   1:274745      1       297499   1:297499    0.0105114 
     1       274745   1:274745      1       336674   1:336674   0.00163572 
     1       274745   1:274745      1       339935   1:339935    0.0164107 
     1       274745   1:274745      1       339954   1:339954    9.386e-05 
     1       274745   1:274745      1       339985   1:339985    0.0105114 
     1       274745   1:274745      1       340027   1:340027    0.0195447 
     1       274764   1:274764      1       282791   1:282791    0.0160231 
     1       274764   1:274764      1       297497   1:297497  0.000137689 
     1       274764   1:274764      1       297499   1:297499     0.123316 
     1       274764   1:274764      1       336674   1:336674    0.0543894 
     1       274764   1:274764      1       339935   1:339935     0.283357 
     1       274764   1:274764      1       339954   1:339954     0.226396 
     1       274764   1:274764      1       339985   1:339985     0.331483 
     1       274764   1:274764      1       340027   1:340027    0.0178571 
     1       274764   1:274764      1       346611   1:346611     0.095805 
     1       282791   1:282791      1       297497   1:297497    0.0143369 
     1       282791   1:282791      1       297499   1:297499   0.00615148 
     1       282791   1:282791      1       336674   1:336674    0.0130771 
     1       282791   1:282791      1       339935   1:339935   0.00960384 
     1       282791   1:282791      1       339954   1:339954   0.00427442 
     1       282791   1:282791      1       339985   1:339985   0.00615148 
     1       282791   1:282791      1       340027   1:340027    0.0114379 
     1       282791   1:282791      1       346611   1:346611    0.0400327 
     1       282791   1:282791      1       367008   1:367008    0.0365484 
     1       297497   1:297497      1       297499   1:297499     0.071635 
     1       297497   1:297497      1       336674   1:336674  5.01595e-07 
     1       297497   1:297497      1       339935   1:339935  0.000137689 
     1       297497   1:297497      1       339954   1:339954    0.0478646 
     1       297497   1:297497      1       339985   1:339985    0.0143369 
     1       297497   1:297497      1       340027   1:340027    0.0266577 
     1       297497   1:297497      1       346611   1:346611    0.0016867 
     1       297497   1:297497      1       367008   1:367008   0.00546936 
     1       297497   1:297497      1       368210   1:368210    0.0765338 
     1       297499   1:297499      1       336674   1:336674    0.0130771 
     1       297499   1:297499      1       339935   1:339935    0.0570603 
     1       297499   1:297499      1       339954   1:339954     0.197038 
     1       297499   1:297499      1       339985   1:339985     0.212322 
     1       297499   1:297499      1       340027   1:340027    0.0114379 
     1       297499   1:297499      1       346611   1:346611   0.00326797 
     1       297499   1:297499      1       367008   1:367008   0.00615148 
     1       297499   1:297499      1       368210   1:368210     0.139434 
     1       297499   1:297499      1       368223   1:368223   0.00615148 
     1       336674   1:336674      1       339935   1:339935    0.0543894 
     1       336674   1:336674      1       339954   1:339954    0.0869048 
     1       336674   1:336674      1       339985   1:339985     0.300431 
     1       336674   1:336674      1       340027   1:340027    0.0195447 
     1       336674   1:336674      1       346611   1:346611     0.152789 
     1       336674   1:336674      1       367008   1:367008     0.109717 
     1       336674   1:336674      1       368210   1:368210    0.0642347 
     1       336674   1:336674      1       368223   1:368223    0.0130771 
     1       336674   1:336674      1       368259   1:368259    0.0179615 
     1       339935   1:339935      1       339954   1:339954      0.30762 
     1       339935   1:339935      1       339985   1:339985      0.21479 
     1       339935   1:339935      1       340027   1:340027    0.0178571 
     1       339935   1:339935      1       346611   1:346611    0.0362812 
     1       339935   1:339935      1       367008   1:367008     0.123316 
     1       339935   1:339935      1       368210   1:368210    0.0740741 
     1       339935   1:339935      1       368223   1:368223   0.00960384 
     1       339935   1:339935      1       368259   1:368259   0.00276209 
     1       339935   1:339935      1       375448   1:375448    0.0643892 
     1       339954   1:339954      1       339985   1:339985     0.197038 
     1       339954   1:339954      1       340027   1:340027    0.0285326 
     1       339954   1:339954      1       346611   1:346611     0.194847 
     1       339954   1:339954      1       367008   1:367008    0.0648385 
     1       339954   1:339954      1       368210   1:368210     0.257917 
     1       339954   1:339954      1       368223   1:368223   0.00427442 
     1       339954   1:339954      1       368259   1:368259    0.0262214 
     1       339954   1:339954      1       375448   1:375448   0.00685831 
     1       339954   1:339954      1       397411   1:397411    0.0643304 
     1       339985   1:339985      1       340027   1:340027    0.0114379 
     1       339985   1:339985      1       346611   1:346611    0.0400327 
     1       339985   1:339985      1       367008   1:367008     0.212322 
     1       339985   1:339985      1       368210   1:368210    0.0196078 
     1       339985   1:339985      1       368223   1:368223   0.00615148 
     1       339985   1:339985      1       368259   1:368259    0.0105114 
     1       339985   1:339985      1       375448   1:375448     0.071635 
     1       339985   1:339985      1       397411   1:397411    0.0503366 
     1       339985   1:339985      1       397432   1:397432   0.00533029 
     1       340027   1:340027      1       346611   1:346611   0.00111607 
     1       340027   1:340027      1       367008   1:367008    0.0114379 
     1       340027   1:340027      1       368210   1:368210    0.0162037 
     1       340027   1:340027      1       368223   1:368223    0.0114379 
     1       340027   1:340027      1       368259   1:368259    0.0195447 
     1       340027   1:340027      1       375448   1:375448    0.0266577 
     1       340027   1:340027      1       397411   1:397411   0.00677778 
     1       340027   1:340027      1       397432   1:397432     0.009911 
     1       340027   1:340027      1       397437   1:397437   0.00114074 
     1       346611   1:346611      1       367008   1:367008     0.117647 
     1       346611   1:346611      1       368210   1:368210    0.0495868 
     1       346611   1:346611      1       368223   1:368223   0.00735294 
     1       346611   1:346611      1       368259   1:368259    0.0159926 
     1       346611   1:346611      1       375448   1:375448     0.020662 
     1       346611   1:346611      1       397411   1:397411    0.0148097 
     1       346611   1:346611      1       397432   1:397432    0.0591771 
     1       346611   1:346611      1       397437   1:397437  0.000884173 
     1       346611   1:346611      1       398683   1:398683    0.0893471 
     1       367008   1:367008      1       368210   1:368210    0.0087146 
     1       367008   1:367008      1       368223   1:368223   0.00615148 
     1       367008   1:367008      1       368259   1:368259    0.0105114 
     1       367008   1:367008      1       375448   1:375448   0.00546936 
     1       367008   1:367008      1       397411   1:397411   0.00654048 
     1       367008   1:367008      1       397432   1:397432    0.0457154 
     1       367008   1:367008      1       397437   1:397437  0.000234046 
     1       367008   1:367008      1       398683   1:398683    0.0105114 
     1       367008   1:367008      1       398685   1:398685   8.7496e-06 
     1       368210   1:368210      1       368223   1:368223    0.0196078 
     1       368210   1:368210      1       368259   1:368259    0.0148912 
     1       368210   1:368210      1       375448   1:375448    0.0765338 
     1       368210   1:368210      1       397411   1:397411    0.0065178 
     1       368210   1:368210      1       397432   1:397432   0.00138696 
     1       368210   1:368210      1       397437   1:397437    0.0023578 
     1       368210   1:368210      1       398683   1:398683    0.0148912 
     1       368210   1:368210      1       398685   1:398685   0.00242947 
     1       368210   1:368210      1       398686   1:398686   0.00194932 
     1       368223   1:368223      1       368259   1:368259    0.0105114 
     1       368223   1:368223      1       375448   1:375448    0.0143369 
     1       368223   1:368223      1       397411   1:397411   0.00392021 
     1       368223   1:368223      1       397432   1:397432   0.00533029 
     1       368223   1:368223      1       397437   1:397437    0.0241912 
     1       368223   1:368223      1       398683   1:398683    0.0105114 
     1       368223   1:368223      1       398685   1:398685   8.7496e-06 
     1       368223   1:368223      1       398686   1:398686    0.0123839 
     1       368223   1:368223      1       398696   1:398696   0.00374595 
     1       368259   1:368259      1       375448   1:375448  5.01595e-07 
     1       368259   1:368259      1       397411   1:397411   0.00280792 
     1       368259   1:368259      1       397432   1:397432    0.0091082 
     1       368259   1:368259      1       397437   1:397437    0.0546743 
     1       368259   1:368259      1       398683   1:398683   0.00218914 
     1       368259   1:368259      1       398685   1:398685    0.0205531 
     1       368259   1:368259      1       398686   1:398686   0.00402076 
     1       368259   1:368259      1       398696   1:398696    0.0451381 
     1       368259   1:368259      1       398715   1:398715    0.0427397 
     1       375448   1:375448      1       397411   1:397411    0.0147273 
     1       375448   1:375448      1       397432   1:397432  7.10588e-05 
     1       375448   1:375448      1       397437   1:397437    0.0105228 
     1       375448   1:375448      1       398683   1:398683    0.0966679 
     1       375448   1:375448      1       398685   1:398685    0.0594637 
     1       375448   1:375448      1       398686   1:398686    0.0728054 
     1       375448   1:375448      1       398696   1:398696  2.05583e-06 
     1       375448   1:375448      1       398715   1:398715  4.53115e-05 
     1       375448   1:375448      1       412113   1:412113    0.0143369 
     1       397411   1:397411      1       397432   1:397432   0.00930146 
     1       397411   1:397411      1       397437   1:397437  0.000630215 
     1       397411   1:397411      1       398683   1:398683     0.116655 
     1       397411   1:397411      1       398685   1:398685     0.137149 
     1       397411   1:397411      1       398686   1:398686    0.0777569 
     1       397411   1:397411      1       398696   1:398696    0.0159761 
     1       397411   1:397411      1       398715   1:398715    0.0125083 
     1       397411   1:397411      1       412113   1:412113    0.0424757 
     1       397411   1:397411      1       412149   1:412149    0.0106494 
     1       397432   1:397432      1       397437   1:397437    0.0026562 
     1       397432   1:397432      1       398683   1:398683    0.0091082 
     1       397432   1:397432      1       398685   1:398685  0.000594766 
     1       397432   1:397432      1       398686   1:398686    0.0107307 
     1       397432   1:397432      1       398696   1:398696     0.001407 
     1       397432   1:397432      1       398715   1:398715    0.0123367 
     1       397432   1:397432      1       412113   1:412113   0.00533029 
     1       397432   1:397432      1       412149   1:412149     0.216862 
     1       397432   1:397432      1       417060   1:417060   0.00461872 
     1       397437   1:397437      1       398683   1:398683     0.149485 
     1       397437   1:397437      1       398685   1:398685     0.362836 
     1       397437   1:397437      1       398686   1:398686     0.176113 
     1       397437   1:397437      1       398696   1:398696     0.612676 
     1       397437   1:397437      1       398715   1:398715     0.588675 
     1       397437   1:397437      1       412113   1:412113    0.0241912 
     1       397437   1:397437      1       412149   1:412149    0.0332674 
     1       397437   1:397437      1       417060   1:417060    0.0026562 
     1       397437   1:397437      1       425707   1:425707     0.037768 
     1       398683   1:398683      1       398685   1:398685    0.0435971 
     1       398683   1:398683      1       398686   1:398686     0.848797 
     1       398683   1:398683      1       398696   1:398696     0.189297 
     1       398683   1:398683      1       398715   1:398715     0.197756 
     1       398683   1:398683      1       412113   1:412113    0.0105114 
     1       398683   1:398683      1       412149   1:412149    0.0119424 
     1       398683   1:398683      1       417060   1:417060     0.133968 
     1       398683   1:398683      1       425707   1:425707    0.0204163 
     1       398683   1:398683      1       425717   1:425717     0.106076 
     1       398685   1:398685      1       398686   1:398686    0.0513633 
     1       398685   1:398685      1       398696   1:398696     0.526201 
     1       398685   1:398685      1       398715   1:398715     0.484749 
     1       398685   1:398685      1       412113   1:412113   8.7496e-06 
     1       398685   1:398685      1       412149   1:412149     0.046267 
     1       398685   1:398685      1       417060   1:417060    0.0221078 
     1       398685   1:398685      1       425707   1:425707   0.00510584 
     1       398685   1:398685      1       425717   1:425717   0.00614097 
     1       398685   1:398685      1       462076   1:462076     0.100688 
     1       398686   1:398686      1       398696   1:398696     0.136911 
     1       398686   1:398686      1       398715   1:398715     0.144275 
     1       398686   1:398686      1       412113   1:412113    0.0123839 
     1       398686   1:398686      1       412149   1:412149    0.0140698 
     1       398686   1:398686      1       417060   1:417060     0.109229 
     1       398686   1:398686      1       425707   1:425707    0.0134264 
     1       398686   1:398686      1       425717   1:425717    0.0869173 
     1       398686   1:398686      1       462076   1:462076   0.00928604 
     1       398686   1:398686      1       462077   1:462077   0.00928604 
     1       398696   1:398696      1       398715   1:398715     0.960826 
     1       398696   1:398696      1       412113   1:412113   0.00374595 
     1       398696   1:398696      1       412149   1:412149    0.0157333 
     1       398696   1:398696      1       417060   1:417060    0.0139693 
     1       398696   1:398696      1       425707   1:425707   0.00206489 
     1       398696   1:398696      1       425717   1:425717    0.0125368 
     1       398696   1:398696      1       462076   1:462076     0.104247 
     1       398696   1:398696      1       462077   1:462077     0.104247 
     1       398696   1:398696      1       462594   1:462594     0.199989 
     1       398715   1:398715      1       412113   1:412113   0.00316047 
     1       398715   1:398715      1       412149   1:412149   0.00386164 
     1       398715   1:398715      1       417060   1:417060    0.0153478 
     1       398715   1:398715      1       425707   1:425707    0.0027462 
     1       398715   1:398715      1       425717   1:425717    0.0136452 
     1       398715   1:398715      1       462076   1:462076    0.0987083 
     1       398715   1:398715      1       462077   1:462077    0.0987083 
     1       398715   1:398715      1       462594   1:462594     0.190339 
     1       398715   1:398715      1       462597   1:462597   0.00107267 
     1       412113   1:412113      1       412149   1:412149   0.00698893 
     1       412113   1:412113      1       417060   1:417060   0.00533029 
     1       412113   1:412113      1       425707   1:425707    0.0160231 
     1       412113   1:412113      1       425717   1:425717   0.00373483 
     1       412113   1:412113      1       462076   1:462076  8.08016e-05 
     1       412113   1:412113      1       462077   1:462077  8.08016e-05 
     1       412113   1:412113      1       462594   1:462594   0.00262067 
     1       412113   1:412113      1       462597   1:462597     0.620081 
     1       412113   1:412113      1       462620   1:462620   0.00262067 
     1       412149   1:412149      1       417060   1:417060   0.00605595 
     1       412149   1:412149      1       425707   1:425707    0.0461036 
     1       412149   1:412149      1       425717   1:425717   0.00885327 
     1       412149   1:412149      1       462076   1:462076  9.87278e-05 
     1       412149   1:412149      1       462077   1:462077  9.87278e-05 
     1       412149   1:412149      1       462594   1:462594   0.00520078 
     1       412149   1:412149      1       462597   1:462597   0.00605595 
     1       412149   1:412149      1       462620   1:462620   0.00520078 
     1       412149   1:412149      1       462622   1:462622   0.00520078 
     1       417060   1:417060      1       425707   1:425707   0.00832178 
     1       417060   1:417060      1       425717   1:425717   0.00323625 
     1       417060   1:417060      1       462076   1:462076   0.00329213 
     1       417060   1:417060      1       462077   1:462077   0.00329213 
     1       417060   1:417060      1       462594   1:462594  0.000781033 
     1       417060   1:417060      1       462597   1:462597   0.00461872 
     1       417060   1:417060      1       462620   1:462620  0.000781033 
     1       417060   1:417060      1       462622   1:462622  0.000781033 
     1       417060   1:417060      1       462639   1:462639  0.000781033 
     1       425707   1:425707      1       425717   1:425717     0.388889 
     1       425707   1:425707      1       462076   1:462076   0.00637911 
     1       425707   1:425707      1       462077   1:462077   0.00637911 
     1       425707   1:425707      1       462594   1:462594  5.03719e-06 
     1       425707   1:425707      1       462597   1:462597     0.071372 
     1       425707   1:425707      1       462620   1:462620  5.03719e-06 
     1       425707   1:425707      1       462622   1:462622  5.03719e-06 
     1       425707   1:425707      1       462639   1:462639  5.03719e-06 
     1       425707   1:425707      1       462668   1:462668    0.0255406 
     1       425717   1:425717      1       462076   1:462076   0.00706436 
     1       425717   1:425717      1       462077   1:462077   0.00706436 
     1       425717   1:425717      1       462594   1:462594  0.000863878 
     1       425717   1:425717      1       462597   1:462597   0.00323625 
     1       425717   1:425717      1       462620   1:462620  0.000863878 
     1       425717   1:425717      1       462622   1:462622  0.000863878 
     1       425717   1:425717      1       462639   1:462639  0.000863878 
     1       425717   1:425717      1       462668   1:462668    0.0833333 
     1       425717   1:425717      1       479914   1:479914     0.106076 
     1       462076   1:462076      1       462077   1:462077            1 
     1       462076   1:462076      1       462594   1:462594     0.610682 
     1       462076   1:462076      1       462597   1:462597    0.0210356 
     1       462076   1:462076      1       462620   1:462620     0.610682 
     1       462076   1:462076      1       462622   1:462622     0.610682 
     1       462076   1:462076      1       462639   1:462639     0.610682 
     1       462076   1:462076      1       462668   1:462668     0.541667 
     1       462076   1:462076      1       479914   1:479914    0.0414826 
     1       462076   1:462076      1       480048   1:480048    0.0414826 
     1       462077   1:462077      1       462594   1:462594     0.610682 
     1       462077   1:462077      1       462597   1:462597    0.0210356 
     1       462077   1:462077      1       462620   1:462620     0.610682 
     1       462077   1:462077      1       462622   1:462622     0.610682 
     1       462077   1:462077      1       462639   1:462639     0.610682 
     1       462077   1:462077      1       462668   1:462668     0.541667 
     1       462077   1:462077      1       479914   1:479914    0.0414826 
     1       462077   1:462077      1       480048   1:480048    0.0414826 
     1       462077   1:462077      1       483693   1:483693    0.0732601 
     1       462594   1:462594      1       462597   1:462597    0.0344461 
     1       462594   1:462594      1       462620   1:462620            1 
     1       462594   1:462594      1       462622   1:462622            1 
     1       462594   1:462594      1       462639   1:462639            1 
     1       462594   1:462594      1       462668   1:462668     0.886986 
     1       462594   1:462594      1       479914   1:479914    0.0760669 
     1       462594   1:462594      1       480048   1:480048    0.0760669 
     1       462594   1:462594      1       483693   1:483693    0.0311366 
     1       462594   1:462594      1       484320   1:484320    0.0262043 
     1       462597   1:462597      1       462620   1:462620    0.0344461 
     1       462597   1:462597      1       462622   1:462622    0.0344461 
     1       462597   1:462597      1       462639   1:462639    0.0344461 
     1       462597   1:462597      1       462668   1:462668     0.038835 
     1       462597   1:462597      1       479914   1:479914    0.0091082 
     1       462597   1:462597      1       480048   1:480048    0.0091082 
     1       462597   1:462597      1       483693   1:483693     0.189875 
     1       462597   1:462597      1       484320   1:484320      0.04705 
     1       462597   1:462597      1       484329   1:484329    0.0488471 
     1       462620   1:462620      1       462622   1:462622            1 
     1       462620   1:462620      1       462639   1:462639            1 
     1       462620   1:462620      1       462668   1:462668     0.886986 
     1       462620   1:462620      1       479914   1:479914    0.0760669 
     1       462620   1:462620      1       480048   1:480048    0.0760669 
     1       462620   1:462620      1       483693   1:483693    0.0311366 
     1       462620   1:462620      1       484320   1:484320    0.0262043 
     1       462620   1:462620      1       484329   1:484329  0.000340051 
     1       462620   1:462620      1       487911   1:487911     0.134086 
     1       462622   1:462622      1       462639   1:462639            1 
     1       462622   1:462622      1       462668   1:462668     0.886986 
     1       462622   1:462622      1       479914   1:479914    0.0760669 
     1       462622   1:462622      1       480048   1:480048    0.0760669 
     1       462622   1:462622      1       483693   1:483693    0.0311366 
     1       462622   1:462622      1       484320   1:484320    0.0262043 
     1       462622   1:462622      1       484329   1:484329  0.000340051 
     1       462622   1:462622      1       487911   1:487911     0.134086 
     1       462622   1:462622      1       529363   1:529363   0.00201571 
     1       462639   1:462639      1       462668   1:462668     0.886986 
     1       462639   1:462639      1       479914   1:479914    0.0760669 
     1       462639   1:462639      1       480048   1:480048    0.0760669 
     1       462639   1:462639      1       483693   1:483693    0.0311366 
     1       462639   1:462639      1       484320   1:484320    0.0262043 
     1       462639   1:462639      1       484329   1:484329  0.000340051 
     1       462639   1:462639      1       487911   1:487911     0.134086 
     1       462639   1:462639      1       529363   1:529363   0.00201571 
     1       462639   1:462639      1       533638   1:533638    0.0141516 
     1       462668   1:462668      1       479914   1:479914     0.181262 
     1       462668   1:462668      1       480048   1:480048     0.181262 
     1       462668   1:462668      1       483693   1:483693    0.0241429 
     1       462668   1:462668      1       484320   1:484320   0.00825397 
     1       462668   1:462668      1       484329   1:484329   0.00237772 
     1       462668   1:462668      1       487911   1:487911     0.118932 
     1       462668   1:462668      1       529363   1:529363   0.00396825 
     1       462668   1:462668      1       533638   1:533638    0.0490084 
     1       462668   1:462668      1       533677   1:533677    0.0200893 
     1       479914   1:479914      1       480048   1:480048            1 
     1       479914   1:479914      1       483693   1:483693    0.0134021 
     1       479914   1:479914      1       484320   1:484320    0.0235941 
     1       479914   1:479914      1       484329   1:484329     0.067882 
     1       479914   1:479914      1       487911   1:487911    0.0091082 
     1       479914   1:479914      1       529363   1:529363    0.0148912 
     1       479914   1:479914      1       533638   1:533638     0.292289 
     1       479914   1:479914      1       533677   1:533677     0.144528 
     1       479914   1:479914      1       537854   1:537854    0.0129549 
     1       480048   1:480048      1       483693   1:483693    0.0134021 
     1       480048   1:480048      1       484320   1:484320    0.0235941 
     1       480048   1:480048      1       484329   1:484329     0.067882 
     1       480048   1:480048      1       487911   1:487911    0.0091082 
     1       480048   1:480048      1       529363   1:529363    0.0148912 
     1       480048   1:480048      1       533638   1:533638     0.292289 
     1       480048   1:480048      1       533677   1:533677     0.144528 
     1       480048   1:480048      1       537854   1:537854    0.0129549 
     1       480048   1:480048      1       557688   1:557688     0.022812 
     1       483693   1:483693      1       484320   1:484320    0.0180855 
     1       483693   1:483693      1       484329   1:484329     0.071875 
     1       483693   1:483693      1       487911   1:487911    0.0312067 
     1       483693   1:483693      1       529363   1:529363    0.0111111 
     1       483693   1:483693      1       533638   1:533638    0.0294118 
     1       483693   1:483693      1       533677   1:533677        0.025 
     1       483693   1:483693      1       537854   1:537854    0.0140056 
     1       483693   1:483693      1       557688   1:557688    0.0521277 
     1       483693   1:483693      1       563178   1:563178      0.12449 
     1       484320   1:484320      1       484329   1:484329     0.464511 
     1       484320   1:484320      1       487911   1:487911      0.04705 
     1       484320   1:484320      1       529363   1:529363    0.0237417 
     1       484320   1:484320      1       533638   1:533638    0.0149663 
     1       484320   1:484320      1       533677   1:533677   0.00213675 
     1       484320   1:484320      1       537854   1:537854     0.214944 
     1       484320   1:484320      1       557688   1:557688    0.0568285 
     1       484320   1:484320      1       563178   1:563178     0.110974 
     1       484320   1:484320      1       566265   1:566265    0.0883433 
     1       484329   1:484329      1       487911   1:487911    0.0488471 
     1       484329   1:484329      1       529363   1:529363    0.0255133 
     1       484329   1:484329      1       533638   1:533638    0.0399616 
     1       484329   1:484329      1       533677   1:533677     0.016644 
     1       484329   1:484329      1       537854   1:537854     0.105537 
     1       484329   1:484329      1       557688   1:557688    0.0601331 
     1       484329   1:484329      1       563178   1:563178    0.0417332 
     1       484329   1:484329      1       566265   1:566265     0.121514 
     1       484329   1:484329      1       566268   1:566268    0.0563725 
     1       487911   1:487911      1       529363   1:529363   0.00138696 
     1       487911   1:487911      1       533638   1:533638    0.0199886 
     1       487911   1:487911      1       533677   1:533677    0.0169903 
     1       487911   1:487911      1       537854   1:537854    0.0318263 
     1       487911   1:487911      1       557688   1:557688    0.0107563 
     1       487911   1:487911      1       563178   1:563178    0.0198829 
     1       487911   1:487911      1       566265   1:566265    0.0403827 
     1       487911   1:487911      1       566268   1:566268    0.0457154 
     1       487911   1:487911      1       566277   1:566277  0.000170639 
     1       529363   1:529363      1       533638   1:533638    0.0326797 
     1       529363   1:529363      1       533677   1:533677    0.0277778 
     1       529363   1:529363      1       537854   1:537854    0.0896359 
     1       529363   1:529363      1       557688   1:557688   0.00118203 
     1       529363   1:529363      1       563178   1:563178    0.0565406 
     1       529363   1:529363      1       566265   1:566265    0.0330309 
     1       529363   1:529363      1       566268   1:566268    0.0087146 
     1       529363   1:529363      1       566277   1:566277    0.0795137 
     1       529363   1:529363      1       566328   1:566328   0.00529101 
     1       533638   1:533638      1       533677   1:533677         0.85 
     1       533638   1:533638      1       537854   1:537854    0.0250618 
     1       533638   1:533638      1       557688   1:557688    0.0101377 
     1       533638   1:533638      1       563178   1:563178   0.00869463 
     1       533638   1:533638      1       566265   1:566265  0.000935687 
     1       533638   1:533638      1       566268   1:566268    0.0230681 
     1       533638   1:533638      1       566277   1:566277    0.0312574 
     1       533638   1:533638      1       566328   1:566328    0.0376695 
     1       533638   1:533638      1       566350   1:566350    0.0376695 
     1       533677   1:533677      1       537854   1:537854     0.012605 
     1       533677   1:533677      1       557688   1:557688   0.00598404 
     1       533677   1:533677      1       563178   1:563178     0.030194 
     1       533677   1:533677      1       566265   1:566265   0.00715801 
     1       533677   1:533677      1       566268   1:566268    0.0196078 
     1       533677   1:533677      1       566277   1:566277    0.0384206 
     1       533677   1:533677      1       566328   1:566328    0.0119048 
     1       533677   1:533677      1       566350   1:566350    0.0119048 
     1       533677   1:533677      1       566365   1:566365    0.0119048 
     1       537854   1:537854      1       557688   1:557688   3.3524e-05 
     1       537854   1:537854      1       563178   1:563178     0.133616 
     1       537854   1:537854      1       566265   1:566265    0.0167612 
     1       537854   1:537854      1       566268   1:566268   0.00577388 
     1       537854   1:537854      1       566277   1:566277   0.00669932 
     1       537854   1:537854      1       566328   1:566328    0.0294118 
     1       537854   1:537854      1       566350   1:566350    0.0294118 
     1       537854   1:537854      1       566365   1:566365    0.0294118 
     1       537854   1:537854      1       572959   1:572959   0.00464107 
     1       557688   1:557688      1       563178   1:563178   0.00342034 
     1       557688   1:557688      1       566265   1:566265    0.0262188 
     1       557688   1:557688      1       566268   1:566268     0.230614 
     1       557688   1:557688      1       566277   1:566277    0.0489842 
     1       557688   1:557688      1       566328   1:566328   0.00810537 
     1       557688   1:557688      1       566350   1:566350   0.00810537 
     1       557688   1:557688      1       566365   1:566365   0.00810537 
     1       557688   1:557688      1       572959   1:572959   0.00689664 
     1       557688   1:557688      1       578432   1:578432   0.00422489 
     1       563178   1:563178      1       566265   1:566265     0.181545 
     1       563178   1:563178      1       566268   1:566268    0.0976391 
     1       563178   1:563178      1       566277   1:566277   0.00746899 
     1       563178   1:563178      1       566328   1:566328    0.0242317 
     1       563178   1:563178      1       566350   1:566350    0.0242317 
     1       563178   1:563178      1       566365   1:566365    0.0242317 
     1       563178   1:563178      1       572959   1:572959    0.0326048 
     1       563178   1:563178      1       578432   1:578432    0.0179761 
     1       563178   1:563178      1       578454   1:578454     0.071821 
     1       566265   1:566265      1       566268   1:566268    0.0466041 
     1       566265   1:566265      1       566277   1:566277    0.0941536 
     1       566265   1:566265      1       566328   1:566328    0.0282954 
     1       566265   1:566265      1       566350   1:566350    0.0282954 
     1       566265   1:566265      1       566365   1:566365    0.0282954 
     1       566265   1:566265      1       572959   1:572959    0.0213493 
     1       566265   1:566265      1       578432   1:578432     0.101542 
     1       566265   1:566265      1       578454   1:578454    0.0342809 
     1       566265   1:566265      1       579284   1:579284    0.0240933 
     1       566268   1:566268      1       566277   1:566277     0.219067 
     1       566268   1:566268      1       566328   1:566328   0.00373483 
     1       566268   1:566268      1       566350   1:566350   0.00373483 
     1       566268   1:566268      1       566365   1:566365   0.00373483 
     1       566268   1:566268      1       572959   1:572959   0.00615148 
     1       566268   1:566268      1       578432   1:578432   0.00698893 
     1       566268   1:566268      1       578454   1:578454     0.301785 
     1       566268   1:566268      1       579284   1:579284    0.0813362 
     1       566268   1:566268      1       581611   1:581611    0.0813362 
     1       566277   1:566277      1       566328   1:566328   0.00456121 
     1       566277   1:566277      1       566350   1:566350   0.00456121 
     1       566277   1:566277      1       566365   1:566365   0.00456121 
     1       566277   1:566277      1       572959   1:572959    0.0225711 
     1       566277   1:566277      1       578432   1:578432    0.0745588 
     1       566277   1:566277      1       578454   1:578454     0.048272 
     1       566277   1:566277      1       579284   1:579284   0.00529833 
     1       566277   1:566277      1       581611   1:581611   0.00529833 
     1       566277   1:566277      1       581651   1:581651    0.0234593 
     1       566328   1:566328      1       566350   1:566350            1 
     1       566328   1:566328      1       566365   1:566365            1 
     1       566328   1:566328      1       572959   1:572959    0.0114379 
     1       566328   1:566328      1       578432   1:578432   0.00424328 
     1       566328   1:566328      1       578454   1:578454   0.00274725 
     1       566328   1:566328      1       579284   1:579284    0.0015747 
     1       566328   1:566328      1       581611   1:581611    0.0015747 
     1       566328   1:566328      1       581651   1:581651   0.00133511 
     1       566328   1:566328      1       581716   1:581716    0.0015747 
     1       566350   1:566350      1       566365   1:566365            1 
     1       566350   1:566350      1       572959   1:572959    0.0114379 
     1       566350   1:566350      1       578432   1:578432   0.00424328 
     1       566350   1:566350      1       578454   1:578454   0.00274725 
     1       566350   1:566350      1       579284   1:579284    0.0015747 
     1       566350   1:566350      1       581611   1:581611    0.0015747 
     1       566350   1:566350      1       581651   1:581651   0.00133511 
     1       566350   1:566350      1       581716   1:581716    0.0015747 
     1       566350   1:566350      1       583445   1:583445    0.0294118 
     1       566365   1:566365      1       572959   1:572959    0.0114379 
     1       566365   1:566365      1       578432   1:578432   0.00424328 
     1       566365   1:566365      1       578454   1:578454   0.00274725 
     1       566365   1:566365      1       579284   1:579284    0.0015747 
     1       566365   1:566365      1       581611   1:581611    0.0015747 
     1       566365   1:566365      1       581651   1:581651   0.00133511 
     1       566365   1:566365      1       581716   1:581716    0.0015747 
     1       566365   1:566365      1       583445   1:583445    0.0294118 
     1       566365   1:566365      1       583473   1:583473   0.00529101 
     1       572959   1:572959      1       578432   1:578432     0.182575 
     1       572959   1:572959      1       578454   1:578454   0.00452489 
     1       572959   1:572959      1       579284   1:579284  2.59363e-05 
     1       572959   1:572959      1       581611   1:581611  2.59363e-05 
     1       572959   1:572959      1       581651   1:581651   0.00219901 
     1       572959   1:572959      1       581716   1:581716  2.59363e-05 
     1       572959   1:572959      1       583445   1:583445   0.00464107 
     1       572959   1:572959      1       583473   1:583473    0.0087146 
     1       572959   1:572959      1       583483   1:583483    0.0114379 
     1       578432   1:578432      1       578454   1:578454    0.0051409 
     1       578432   1:578432      1       579284   1:579284    0.0859264 
     1       578432   1:578432      1       581611   1:581611    0.0859264 
     1       578432   1:578432      1       581651   1:581651   0.00249838 
     1       578432   1:578432      1       581716   1:581716    0.0859264 
     1       578432   1:578432      1       583445   1:583445     0.144272 
     1       578432   1:578432      1       583473   1:583473   0.00990099 
     1       578432   1:578432      1       583483   1:583483     0.012995 
     1       578432   1:578432      1       583505   1:583505   0.00990099 
     1       578454   1:578454      1       579284   1:579284    0.0270676 
     1       578454   1:578454      1       581611   1:581611    0.0270676 
     1       578454   1:578454      1       581651   1:581651    0.0422558 
     1       578454   1:578454      1       581716   1:581716    0.0270676 
     1       578454   1:578454      1       583445   1:583445    0.0356335 
     1       578454   1:578454      1       583473   1:583473     0.002849 
     1       578454   1:578454      1       583483   1:583483  0.000806052 
     1       578454   1:578454      1       583505   1:583505     0.002849 
     1       578454   1:578454      1       590655   1:590655    0.0704239 
     1       579284   1:579284      1       581611   1:581611            1 
     1       579284   1:579284      1       581651   1:581651   0.00346553 
     1       579284   1:579284      1       581716   1:581716            1 
     1       579284   1:579284      1       583445   1:583445     0.595588 
     1       579284   1:579284      1       583473   1:583473     0.107143 
     1       579284   1:579284      1       583483   1:583483     0.140625 
     1       579284   1:579284      1       583505   1:583505     0.107143 
     1       579284   1:579284      1       590655   1:590655    0.0704782 
     1       579284   1:579284      1       607525   1:607525     0.164134 
     1       581611   1:581611      1       581651   1:581651   0.00346553 
     1       581611   1:581611      1       581716   1:581716            1 
     1       581611   1:581611      1       583445   1:583445     0.595588 
     1       581611   1:581611      1       583473   1:583473     0.107143 
     1       581611   1:581611      1       583483   1:583483     0.140625 
     1       581611   1:581611      1       583505   1:583505     0.107143 
     1       581611   1:581611      1       590655   1:590655    0.0704782 
     1       581611   1:581611      1       607525   1:607525     0.164134 
     1       581611   1:581611      1       607546   1:607546  2.59363e-05 
     1       581651   1:581651      1       581716   1:581716   0.00346553 
     1       581651   1:581651      1       583445   1:583445    0.0173172 
     1       581651   1:581651      1       583473   1:583473    0.0169609 
     1       581651   1:581651      1       583483   1:583483     0.010718 
     1       581651   1:581651      1       583505   1:583505    0.0169609 
     1       581651   1:581651      1       590655   1:590655   0.00190545 
     1       581651   1:581651      1       607525   1:607525   0.00796215 
     1       581651   1:581651      1       607546   1:607546   0.00219901 
     1       581651   1:581651      1       607600   1:607600   0.00796215 
     1       581716   1:581716      1       583445   1:583445     0.595588 
     1       581716   1:581716      1       583473   1:583473     0.107143 
     1       581716   1:581716      1       583483   1:583483     0.140625 
     1       581716   1:581716      1       583505   1:583505     0.107143 
     1       581716   1:581716      1       590655   1:590655    0.0704782 
     1       581716   1:581716      1       607525   1:607525     0.164134 
     1       581716   1:581716      1       607546   1:607546  2.59363e-05 
     1       581716   1:581716      1       607600   1:607600     0.164134 
     1       581716   1:581716      1       630644   1:630644   0.00176306 
     1       583445   1:583445      1       583473   1:583473    0.0686275 
     1       583445   1:583445      1       583483   1:583483    0.0900735 
     1       583445   1:583445      1       583505   1:583505    0.0686275 
     1       583445   1:583445      1       590655   1:590655     0.041976 
     1       583445   1:583445      1       607525   1:607525   3.3524e-05 
     1       583445   1:583445      1       607546   1:607546   0.00464107 
     1       583445   1:583445      1       607600   1:607600   3.3524e-05 
     1       583445   1:583445      1       630644   1:630644     0.041976 
     1       583445   1:583445      1       634443   1:634443  0.000140056 
     1       583473   1:583473      1       583483   1:583483     0.761905 
     1       583473   1:583473      1       583505   1:583505            1 
     1       583473   1:583473      1       590655   1:590655   0.00755124 
     1       583473   1:583473      1       607525   1:607525     0.521277 
     1       583473   1:583473      1       607546   1:607546    0.0087146 
     1       583473   1:583473      1       607600   1:607600     0.521277 
     1       583473   1:583473      1       630644   1:630644    0.0815226 
     1       583473   1:583473      1       634443   1:634443    0.0111111 
     1       583473   1:583473      1       634481   1:634481   0.00755124 
     1       583483   1:583483      1       583505   1:583505     0.761905 
     1       583483   1:583483      1       590655   1:590655     0.009911 
     1       583483   1:583483      1       607525   1:607525     0.379631 
     1       583483   1:583483      1       607546   1:607546    0.0114379 
     1       583483   1:583483      1       607600   1:607600     0.379631 
     1       583483   1:583483      1       630644   1:630644    0.0555445 
     1       583483   1:583483      1       634443   1:634443    0.0145833 
     1       583483   1:583483      1       634481   1:634481     0.009911 
     1       583483   1:583483      1       649500   1:649500     0.120559 
     1       583505   1:583505      1       590655   1:590655   0.00755124 
     1       583505   1:583505      1       607525   1:607525     0.521277 
     1       583505   1:583505      1       607546   1:607546    0.0087146 
     1       583505   1:583505      1       607600   1:607600     0.521277 
     1       583505   1:583505      1       630644   1:630644    0.0815226 
     1       583505   1:583505      1       634443   1:634443    0.0111111 
     1       583505   1:583505      1       634481   1:634481   0.00755124 
     1       583505   1:583505      1       649500   1:649500     0.181428 
     1       583505   1:583505      1       651842   1:651842    0.0162037 
     1       590655   1:590655      1       607525   1:607525    0.0115679 
     1       590655   1:590655      1       607546   1:607546   0.00533029 
     1       590655   1:590655      1       607600   1:607600    0.0115679 
     1       590655   1:590655      1       630644   1:630644   0.00461872 
     1       590655   1:590655      1       634443   1:634443   0.00679612 
     1       590655   1:590655      1       634481   1:634481    0.0562499 
     1       590655   1:590655      1       649500   1:649500    0.0825779 
     1       590655   1:590655      1       651842   1:651842     0.009911 
     1       590655   1:590655      1       651859   1:651859  0.000693481 
     1       607525   1:607525      1       607546   1:607546      0.01335 
     1       607525   1:607525      1       607600   1:607600            1 
     1       607525   1:607525      1       630644   1:630644    0.0438258 
     1       607525   1:607525      1       634443   1:634443    0.0170213 
     1       607525   1:607525      1       634481   1:634481    0.0115679 
     1       607525   1:607525      1       649500   1:649500     0.197864 
     1       607525   1:607525      1       651842   1:651842    0.0230813 
     1       607525   1:607525      1       651859   1:651859      0.45512 
     1       607525   1:607525      1       651886   1:651886   0.00239362 
     1       607546   1:607546      1       607600   1:607600      0.01335 
     1       607546   1:607546      1       630644   1:630644   0.00533029 
     1       607546   1:607546      1       634443   1:634443   0.00784314 
     1       607546   1:607546      1       634481   1:634481   0.00533029 
     1       607546   1:607546      1       649500   1:649500    0.0153453 
     1       607546   1:607546      1       651842   1:651842    0.0114379 
     1       607546   1:607546      1       651859   1:651859    0.0174292 
     1       607546   1:607546      1       651886   1:651886   0.00784314 
     1       607546   1:607546      1       651891   1:651891   0.00452489 
     1       607600   1:607600      1       630644   1:630644    0.0438258 
     1       607600   1:607600      1       634443   1:634443    0.0170213 
     1       607600   1:607600      1       634481   1:634481    0.0115679 
     1       607600   1:607600      1       649500   1:649500     0.197864 
     1       607600   1:607600      1       651842   1:651842    0.0230813 
     1       607600   1:607600      1       651859   1:651859      0.45512 
     1       607600   1:607600      1       651886   1:651886   0.00239362 
     1       607600   1:607600      1       651891   1:651891  0.000208845 
     1       607600   1:607600      1       661240   1:661240     0.123833 
     1       630644   1:630644      1       634443   1:634443   0.00679612 
     1       630644   1:630644      1       634481   1:634481   0.00461872 
     1       630644   1:630644      1       649500   1:649500   0.00740048 
     1       630644   1:630644      1       651842   1:651842     0.009911 
     1       630644   1:630644      1       651859   1:651859   0.00493142 
     1       630644   1:630644      1       651886   1:651886   0.00679612 
     1       630644   1:630644      1       651891   1:651891     0.184359 
     1       630644   1:630644      1       661240   1:661240     0.021814 
     1       630644   1:630644      1       670618   1:670618   0.00755124 
     1       634443   1:634443      1       634481   1:634481   0.00679612 
     1       634443   1:634443      1       649500   1:649500    0.0195652 
     1       634443   1:634443      1       651842   1:651842    0.0669643 
     1       634443   1:634443      1       651859   1:651859    0.0222222 
     1       634443   1:634443      1       651886   1:651886       0.0144 
     1       634443   1:634443      1       651891   1:651891   0.00576923 
     1       634443   1:634443      1       661240   1:661240    0.0122449 
     1       634443   1:634443      1       670618   1:670618    0.0111111 
     1       634443   1:634443      1       670633   1:670633    0.0550476 
     1       634481   1:634481      1       649500   1:649500   0.00740048 
     1       634481   1:634481      1       651842   1:651842     0.009911 
     1       634481   1:634481      1       651859   1:651859    0.0151025 
     1       634481   1:634481      1       651886   1:651886   0.00679612 
     1       634481   1:634481      1       651891   1:651891   0.00392084 
     1       634481   1:634481      1       661240   1:661240   0.00832178 
     1       634481   1:634481      1       670618   1:670618   0.00755124 
     1       634481   1:634481      1       670633   1:670633   0.00323625 
     1       634481   1:634481      1       676532   1:676532  8.89079e-06 
     1       649500   1:649500      1       651842   1:651842    0.0285326 
     1       649500   1:649500      1       651859   1:651859     0.309179 
     1       649500   1:649500      1       651886   1:651886    0.0195652 
     1       649500   1:649500      1       651891   1:651891  3.87093e-06 
     1       649500   1:649500      1       661240   1:661240    0.0257649 
     1       649500   1:649500      1       670618   1:670618    0.0217391 
     1       649500   1:649500      1       670633   1:670633   0.00931677 
     1       649500   1:649500      1       676532   1:676532    0.0223585 
     1       649500   1:649500      1       691635   1:691635    0.0648385 
     1       651842   1:651842      1       651859   1:651859    0.0596892 
     1       651842   1:651842      1       651886   1:651886    0.0669643 
     1       651842   1:651842      1       651891   1:651891   0.00841346 
     1       651842   1:651842      1       661240   1:661240     0.153152 
     1       651842   1:651842      1       670618   1:670618    0.0558862 
     1       651842   1:651842      1       670633   1:670633   0.00694444 
     1       651842   1:651842      1       676532   1:676532    0.0598291 
     1       651842   1:651842      1       691635   1:691635    0.0114379 
     1       651842   1:651842      1       691646   1:691646    0.0130288 
     1       651859   1:651859      1       651886   1:651886        0.032 
     1       651859   1:651859      1       651891   1:651891    0.0128205 
     1       651859   1:651859      1       661240   1:661240     0.349395 
     1       651859   1:651859      1       670618   1:670618    0.0246914 
     1       651859   1:651859      1       670633   1:670633     0.010582 
     1       651859   1:651859      1       676532   1:676532   0.00890313 
     1       651859   1:651859      1       691635   1:691635    0.0174292 
     1       651859   1:651859      1       691646   1:691646   0.00115674 
     1       651859   1:651859      1       724378   1:724378     0.415239 
     1       651886   1:651886      1       651891   1:651891   0.00576923 
     1       651886   1:651886      1       661240   1:661240    0.0870748 
     1       651886   1:651886      1       670618   1:670618    0.0111111 
     1       651886   1:651886      1       670633   1:670633    0.0047619 
     1       651886   1:651886      1       676532   1:676532   0.00400641 
     1       651886   1:651886      1       691635   1:691635   0.00784314 
     1       651886   1:651886      1       691646   1:691646    0.0361481 
     1       651886   1:651886      1       724378   1:724378   0.00156794 
     1       651886   1:651886      1       724428   1:724428   0.00156794 
     1       651891   1:651891      1       661240   1:661240   0.00706436 
     1       651891   1:651891      1       670618   1:670618   0.00641026 
     1       651891   1:651891      1       670633   1:670633   0.00274725 
     1       651891   1:651891      1       676532   1:676532  0.000503369 
     1       651891   1:651891      1       691635   1:691635   0.00452489 
     1       651891   1:651891      1       691646   1:691646    1.483e-05 
     1       651891   1:651891      1       724378   1:724378   0.00234801 
     1       651891   1:651891      1       724428   1:724428   0.00234801 
     1       651891   1:651891      1       724472   1:724472   0.00754933 
     1       661240   1:661240      1       670618   1:670618    0.0136054 
     1       661240   1:661240      1       670633   1:670633    0.0058309 
     1       661240   1:661240      1       676532   1:676532   0.00916296 
     1       661240   1:661240      1       691635   1:691635    0.0160231 
     1       661240   1:661240      1       691646   1:691646    0.0221039 
     1       661240   1:661240      1       724378   1:724378     0.216176 
     1       661240   1:661240      1       724428   1:724428     0.216176 
     1       661240   1:661240      1       724472   1:724472   0.00960384 
     1       661240   1:661240      1       724477   1:724477   0.00960384 
     1       670618   1:670618      1       670633   1:670633     0.047619 
     1       670618   1:670618      1       676532   1:676532   0.00641026 
     1       670618   1:670618      1       691635   1:691635    0.0087146 
     1       670618   1:670618      1       691646   1:691646   0.00520532 
     1       670618   1:670618      1       724378   1:724378    0.0379404 
     1       670618   1:670618      1       724428   1:724428    0.0379404 
     1       670618   1:670618      1       724472   1:724472    0.0087146 
     1       670618   1:670618      1       724477   1:724477    0.0087146 
     1       670618   1:670618      1       724486   1:724486    0.0111111 
     1       670633   1:670633      1       676532   1:676532   0.00274725 
     1       670633   1:670633      1       691635   1:691635    0.0756303 
     1       670633   1:670633      1       691646   1:691646   0.00994244 
     1       670633   1:670633      1       724378   1:724378   0.00530944 
     1       670633   1:670633      1       724428   1:724428   0.00530944 
     1       670633   1:670633      1       724472   1:724472   0.00373483 
     1       670633   1:670633      1       724477   1:724477   0.00373483 
     1       670633   1:670633      1       724486   1:724486    0.0047619 
     1       670633   1:670633      1       724498   1:724498   0.00931677 
     1       676532   1:676532      1       691635   1:691635    0.0801361 
     1       676532   1:676532      1       691646   1:691646   0.00654002 
     1       676532   1:676532      1       724378   1:724378   0.00726179 
     1       676532   1:676532      1       724428   1:724428   0.00726179 
     1       676532   1:676532      1       724472   1:724472   0.00268862 
     1       676532   1:676532      1       724477   1:724477   0.00268862 
     1       676532   1:676532      1       724486   1:724486  4.00641e-05 
     1       676532   1:676532      1       724498   1:724498   0.00170708 
     1       676532   1:676532      1       733662   1:733662  4.57671e-05 
     1       691635   1:691635      1       691646   1:691646    0.0163758 
     1       691635   1:691635      1       724378   1:724378    0.0249026 
     1       691635   1:691635      1       724428   1:724428    0.0249026 
     1       691635   1:691635      1       724472   1:724472    0.0365484 
     1       691635   1:691635      1       724477   1:724477    0.0365484 
     1       691635   1:691635      1       724486   1:724486   0.00784314 
     1       691635   1:691635      1       724498   1:724498    0.0648385 
     1       691635   1:691635      1       733662   1:733662    0.0255138 
     1       691635   1:691635      1       733733   1:733733   0.00960384 
     1       691646   1:691646      1       724378   1:724378   0.00213211 
     1       691646   1:691646      1       724428   1:724428   0.00213211 
     1       691646   1:691646      1       724472   1:724472    0.0163758 
     1       691646   1:691646      1       724477   1:724477    0.0163758 
     1       691646   1:691646      1       724486   1:724486    0.0208791 
     1       691646   1:691646      1       724498   1:724498    0.0353182 
     1       691646   1:691646      1       733662   1:733662    0.0221564 
     1       691646   1:691646      1       733733   1:733733    0.0221039 
     1       691646   1:691646      1       749701   1:749701   0.00369075 
     1       724378   1:724378      1       724428   1:724428            1 
     1       724378   1:724378      1       724472   1:724472    0.0267814 
     1       724378   1:724378      1       724477   1:724477    0.0267814 
     1       724378   1:724378      1       724486   1:724486    0.0111498 
     1       724378   1:724378      1       724498   1:724498   0.00796281 
     1       724378   1:724378      1       733662   1:733662   0.00179114 
     1       724378   1:724378      1       733733   1:733733   0.00498353 
     1       724378   1:724378      1       749701   1:749701     0.686542 
     1       724378   1:724378      1       749805   1:749805    0.0162602 
     1       724428   1:724428      1       724472   1:724472    0.0267814 
     1       724428   1:724428      1       724477   1:724477    0.0267814 
     1       724428   1:724428      1       724486   1:724486    0.0111498 
     1       724428   1:724428      1       724498   1:724498   0.00796281 
     1       724428   1:724428      1       733662   1:733662   0.00179114 
     1       724428   1:724428      1       733733   1:733733   0.00498353 
     1       724428   1:724428      1       749701   1:749701     0.686542 
     1       724428   1:724428      1       749805   1:749805    0.0162602 
     1       724428   1:724428      1       752444   1:752444     0.140088 
     1       724472   1:724472      1       724477   1:724477            1 
     1       724472   1:724472      1       724486   1:724486    0.0240196 
     1       724472   1:724472      1       724498   1:724498   0.00427442 
     1       724472   1:724472      1       733662   1:733662    0.0061444 
     1       724472   1:724472      1       733733   1:733733   0.00960384 
     1       724472   1:724472      1       749701   1:749701    0.0207347 
     1       724472   1:724472      1       749805   1:749805   0.00373483 
     1       724472   1:724472      1       752444   1:752444     0.032177 
     1       724472   1:724472      1       752475   1:752475    0.0207347 
     1       724477   1:724477      1       724486   1:724486    0.0240196 
     1       724477   1:724477      1       724498   1:724498   0.00427442 
     1       724477   1:724477      1       733662   1:733662    0.0061444 
     1       724477   1:724477      1       733733   1:733733   0.00960384 
     1       724477   1:724477      1       749701   1:749701    0.0207347 
     1       724477   1:724477      1       749805   1:749805   0.00373483 
     1       724477   1:724477      1       752444   1:752444     0.032177 
     1       724477   1:724477      1       752475   1:752475    0.0207347 
     1       724477   1:724477      1       752510   1:752510    0.0196078 
     1       724486   1:724486      1       724498   1:724498  0.000966184 
     1       724486   1:724486      1       733662   1:733662    0.0678715 
     1       724486   1:724486      1       733733   1:733733    0.0122449 
     1       724486   1:724486      1       749701   1:749701     0.022039 
     1       724486   1:724486      1       749805   1:749805    0.0047619 
     1       724486   1:724486      1       752444   1:752444    0.0176683 
     1       724486   1:724486      1       752475   1:752475     0.022039 
     1       724486   1:724486      1       752510   1:752510        0.025 
     1       724486   1:724486      1       759275   1:759275   0.00784314 
     1       724498   1:724498      1       733662   1:733662    0.0380955 
     1       724498   1:724498      1       733733   1:733733    0.0257649 
     1       724498   1:724498      1       749701   1:749701    0.0113578 
     1       724498   1:724498      1       749805   1:749805   0.00931677 
     1       724498   1:724498      1       752444   1:752444  0.000163547 
     1       724498   1:724498      1       752475   1:752475    0.0113578 
     1       724498   1:724498      1       752510   1:752510   0.00966184 
     1       724498   1:724498      1       759275   1:759275    0.0153453 
     1       724498   1:724498      1       759287   1:759287     0.227584 
     1       733662   1:733662      1       733733   1:733733    0.0398328 
     1       733662   1:733662      1       749701   1:749701  0.000339188 
     1       733662   1:733662      1       749805   1:749805    0.0154905 
     1       733662   1:733662      1       752444   1:752444   0.00283828 
     1       733662   1:733662      1       752475   1:752475  0.000339188 
     1       733662   1:733662      1       752510   1:752510   0.00100402 
     1       733662   1:733662      1       759275   1:759275   0.00710686 
     1       733662   1:733662      1       759287   1:759287     0.124462 
     1       733662   1:733662      1       761885   1:761885  4.72478e-05 
     1       733733   1:733733      1       749701   1:749701   0.00133267 
     1       733733   1:733733      1       749805   1:749805     0.233884 
     1       733733   1:733733      1       752444   1:752444   0.00106838 
     1       733733   1:733733      1       752475   1:752475   0.00133267 
     1       733733   1:733733      1       752510   1:752510   0.00085034 
     1       733733   1:733733      1       759275   1:759275   0.00960384 
     1       733733   1:733733      1       759287   1:759287     0.251701 
     1       733733   1:733733      1       761885   1:761885   0.00256102 
     1       733733   1:733733      1       761901   1:761901   0.00256102 
     1       749701   1:749701      1       749805   1:749805    0.0125889 
     1       749701   1:749701      1       752444   1:752444     0.108459 
     1       749701   1:749701      1       752475   1:752475            1 
     1       749701   1:749701      1       752510   1:752510     0.945652 
     1       749701   1:749701      1       759275   1:759275    0.0130547 
     1       749701   1:749701      1       759287   1:759287    0.0282411 
     1       749701   1:749701      1       761885   1:761885     0.898851 
     1       749701   1:749701      1       761901   1:761901     0.898851 
     1       749701   1:749701      1       766204   1:766204     0.690519 
     1       749805   1:749805      1       752444   1:752444     0.019536 
     1       749805   1:749805      1       752475   1:752475    0.0125889 
     1       749805   1:749805      1       752510   1:752510    0.0119048 
     1       749805   1:749805      1       759275   1:759275   0.00373483 
     1       749805   1:749805      1       759287   1:759287     0.048334 
     1       749805   1:749805      1       761885   1:761885    0.0140056 
     1       749805   1:749805      1       761901   1:761901    0.0140056 
     1       749805   1:749805      1       766204   1:766204     0.011236 
     1       749805   1:749805      1       766276   1:766276   0.00694444 
     1       752444   1:752444      1       752475   1:752475     0.108459 
     1       752444   1:752444      1       752510   1:752510     0.102564 
     1       752444   1:752444      1       759275   1:759275    0.0104658 
     1       752444   1:752444      1       759287   1:759287    0.0364042 
     1       752444   1:752444      1       761885   1:761885     0.120664 
     1       752444   1:752444      1       761901   1:761901     0.120664 
     1       752444   1:752444      1       766204   1:766204    0.0968021 
     1       752444   1:752444      1       766276   1:766276    0.0598291 
     1       752444   1:752444      1       770105   1:770105  8.90313e-05 
     1       752475   1:752475      1       752510   1:752510     0.945652 
     1       752475   1:752475      1       759275   1:759275    0.0130547 
     1       752475   1:752475      1       759287   1:759287    0.0282411 
     1       752475   1:752475      1       761885   1:761885     0.898851 
     1       752475   1:752475      1       761901   1:761901     0.898851 
     1       752475   1:752475      1       766204   1:766204     0.690519 
     1       752475   1:752475      1       766276   1:766276    0.0385536 
     1       752475   1:752475      1       770105   1:770105   0.00224888 
     1       752475   1:752475      1       782254   1:782254   0.00247339 
     1       752510   1:752510      1       759275   1:759275    0.0150123 
     1       752510   1:752510      1       759287   1:759287     0.024024 
     1       752510   1:752510      1       761885   1:761885         0.85 
     1       752510   1:752510      1       761901   1:761901         0.85 
     1       752510   1:752510      1       766204   1:766204     0.732477 
     1       752510   1:752510      1       766276   1:766276    0.0364583 
     1       752510   1:752510      1       770105   1:770105            0 
     1       752510   1:752510      1       782254   1:782254    0.0017843 
     1       752510   1:752510      1       782339   1:782339    0.0144231 
     1       759275   1:759275      1       759287   1:759287    0.0381558 
     1       759275   1:759275      1       761885   1:761885   0.00974625 
     1       759275   1:759275      1       761901   1:761901   0.00974625 
     1       759275   1:759275      1       766204   1:766204     0.017208 
     1       759275   1:759275      1       766276   1:766276  3.64729e-06 
     1       759275   1:759275      1       770105   1:770105   0.00245098 
     1       759275   1:759275      1       782254   1:782254    0.0105114 
     1       759275   1:759275      1       782339   1:782339   0.00452489 
     1       759275   1:759275      1       792615   1:792615     0.156179 
     1       759287   1:759287      1       761885   1:761885    0.0101749 
     1       759287   1:759287      1       761901   1:761901    0.0101749 
     1       759287   1:759287      1       766204   1:766204   0.00185097 
     1       759287   1:759287      1       766276   1:766276   0.00679698 
     1       759287   1:759287      1       770105   1:770105     0.108108 
     1       759287   1:759287      1       782254   1:782254     0.216088 
     1       759287   1:759287      1       782339   1:782339      0.11859 
     1       759287   1:759287      1       792615   1:792615  9.62501e-06 
     1       759287   1:759287      1       792652   1:792652    0.0024024 
     1       761885   1:761885      1       761901   1:761901            1 
     1       761885   1:761885      1       766204   1:766204     0.802247 
     1       761885   1:761885      1       766276   1:766276    0.0428922 
     1       761885   1:761885      1       770105   1:770105  0.000653595 
     1       761885   1:761885      1       782254   1:782254   0.00493539 
     1       761885   1:761885      1       782339   1:782339    0.0169683 
     1       761885   1:761885      1       792615   1:792615    0.0169683 
     1       761885   1:761885      1       792652   1:792652         0.34 
     1       761885   1:761885      1       827367   1:827367   0.00132169 
     1       761901   1:761901      1       766204   1:766204     0.802247 
     1       761901   1:761901      1       766276   1:766276    0.0428922 
     1       761901   1:761901      1       770105   1:770105  0.000653595 
     1       761901   1:761901      1       782254   1:782254   0.00493539 
     1       761901   1:761901      1       782339   1:782339    0.0169683 
     1       761901   1:761901      1       792615   1:792615    0.0169683 
     1       761901   1:761901      1       792652   1:792652         0.34 
     1       761901   1:761901      1       827367   1:827367   0.00132169 
     1       761901   1:761901      1       838197   1:838197    0.0640523 
     1       766204   1:766204      1       766276   1:766276    0.0344101 
     1       766204   1:766204      1       770105   1:770105    0.0024077 
     1       766204   1:766204      1       782254   1:782254    0.0118334 
     1       766204   1:766204      1       782339   1:782339    0.0136128 
     1       766204   1:766204      1       792615   1:792615    0.0136128 
     1       766204   1:766204      1       792652   1:792652      0.42381 
     1       766204   1:766204      1       827367   1:827367   0.00395459 
     1       766204   1:766204      1       838197   1:838197    0.0904227 
     1       766204   1:766204      1       864641   1:864641   0.00120031 
     1       766276   1:766276      1       770105   1:770105    0.0119461 
     1       766276   1:766276      1       782254   1:782254    0.0129244 
     1       766276   1:766276      1       782339   1:782339    0.0220543 
     1       766276   1:766276      1       792615   1:792615    0.0721583 
     1       766276   1:766276      1       792652   1:792652    0.0145833 
     1       766276   1:766276      1       827367   1:827367    0.0153598 
     1       766276   1:766276      1       838197   1:838197    0.0162037 
     1       766276   1:766276      1       864641   1:864641   0.00517747 
     1       766276   1:766276      1       864645   1:864645  0.000318878 
     1       770105   1:770105      1       782254   1:782254    0.0297824 
     1       770105   1:770105      1       782339   1:782339    0.0128205 
     1       770105   1:770105      1       792615   1:792615    0.0128205 
     1       770105   1:770105      1       792652   1:792652       0.0045 
     1       770105   1:770105      1       827367   1:827367    0.0151025 
     1       770105   1:770105      1       838197   1:838197            0 
     1       770105   1:770105      1       864641   1:864641    0.0340108 
     1       770105   1:770105      1       864645   1:864645    0.0324074 
     1       770105   1:770105      1       864658   1:864658     0.042328 
     1       782254   1:782254      1       782339   1:782339   0.00773196 
     1       782254   1:782254      1       792615   1:792615   0.00773196 
     1       782254   1:782254      1       792652   1:792652   0.00642347 
     1       782254   1:782254      1       827367   1:827367    0.0183033 
     1       782254   1:782254      1       838197   1:838197    0.0642347 
     1       782254   1:782254      1       864641   1:864641     0.189232 
     1       782254   1:782254      1       864645   1:864645     0.134816 
     1       782254   1:782254      1       864658   1:864658    0.0634795 
     1       782254   1:782254      1       864700   1:864700    0.0414826 
     1       782339   1:782339      1       792615   1:792615    0.0869494 
     1       782339   1:782339      1       792652   1:792652   0.00576923 
     1       782339   1:782339      1       827367   1:827367   0.00392084 
     1       782339   1:782339      1       838197   1:838197   0.00641026 
     1       782339   1:782339      1       864641   1:864641    0.0730436 
     1       782339   1:782339      1       864645   1:864645     0.151118 
     1       782339   1:782339      1       864658   1:864658     0.134615 
     1       782339   1:782339      1       864700   1:864700    0.0178571 
     1       782339   1:782339      1       866721   1:866721   0.00841346 
     1       792615   1:792615      1       792652   1:792652   0.00576923 
     1       792615   1:792615      1       827367   1:827367   0.00392084 
     1       792615   1:792615      1       838197   1:838197   0.00641026 
     1       792615   1:792615      1       864641   1:864641     0.015252 
     1       792615   1:792615      1       864645   1:864645   0.00841346 
     1       792615   1:792615      1       864658   1:864658   0.00030525 
     1       792615   1:792615      1       864700   1:864700   0.00155267 
     1       792615   1:792615      1       866721   1:866721   0.00841346 
     1       792615   1:792615      1       866765   1:866765   0.00030525 
     1       792652   1:792652      1       827367   1:827367    0.0312067 
     1       792652   1:792652      1       838197   1:838197    0.0111111 
     1       792652   1:792652      1       864641   1:864641   4.9975e-05 
     1       792652   1:792652      1       864645   1:864645    0.0047619 
     1       792652   1:792652      1       864658   1:864658    0.0047619 
     1       792652   1:792652      1       864700   1:864700    0.0309524 
     1       792652   1:792652      1       866721   1:866721    0.0047619 
     1       792652   1:792652      1       866765   1:866765    0.0428571 
     1       792652   1:792652      1       872445   1:872445   0.00891089 
     1       827367   1:827367      1       838197   1:838197   0.00755124 
     1       827367   1:827367      1       864641   1:864641    0.0539543 
     1       827367   1:827367      1       864645   1:864645     0.120703 
     1       827367   1:827367      1       864658   1:864658     0.158576 
     1       827367   1:827367      1       864700   1:864700    0.0210356 
     1       827367   1:827367      1       866721   1:866721     0.009911 
     1       827367   1:827367      1       866765   1:866765    0.0555445 
     1       827367   1:827367      1       872445   1:872445     0.361875 
     1       827367   1:827367      1       901249   1:901249  0.000594766 
     1       838197   1:838197      1       864641   1:864641    0.0160475 
     1       838197   1:838197      1       864645   1:864645    0.0558862 
     1       838197   1:838197      1       864658   1:864658     0.047619 
     1       838197   1:838197      1       864700   1:864700    0.0343915 
     1       838197   1:838197      1       866721   1:866721     0.360119 
     1       838197   1:838197      1       866765   1:866765     0.047619 
     1       838197   1:838197      1       872445   1:872445   0.00990099 
     1       838197   1:838197      1       901249   1:901249    0.0539938 
     1       838197   1:838197      1       901279   1:901279    0.0217391 
     1       864641   1:864641      1       864645   1:864645      0.55163 
     1       864641   1:864641      1       864658   1:864658     0.156136 
     1       864641   1:864641      1       864700   1:864700    0.0818281 
     1       864641   1:864641      1       866721   1:866721   0.00517747 
     1       864641   1:864641      1       866765   1:866765   0.00287951 
     1       864641   1:864641      1       872445   1:872445     0.029847 
     1       864641   1:864641      1       901249   1:901249  0.000339188 
     1       864641   1:864641      1       901279   1:901279     0.100124 
     1       864641   1:864641      1       901318   1:901318     0.157088 
     1       864645   1:864645      1       864658   1:864658    0.0511621 
     1       864645   1:864645      1       864700   1:864700    0.0451389 
     1       864645   1:864645      1       866721   1:866721  0.000318878 
     1       864645   1:864645      1       866765   1:866765  0.000141723 
     1       864645   1:864645      1       872445   1:872445    0.0807042 
     1       864645   1:864645      1       901249   1:901249   0.00127627 
     1       864645   1:864645      1       901279   1:901279     0.074793 
     1       864645   1:864645      1       901318   1:901318    0.0866546 
     1       864645   1:864645      1       906954   1:906954    0.0980976 
     1       864658   1:864658      1       864700   1:864700  8.72144e-05 
     1       864658   1:864658      1       866721   1:866721    0.0171485 
     1       864658   1:864658      1       866765   1:866765    0.0487435 
     1       864658   1:864658      1       872445   1:872445     0.207921 
     1       864658   1:864658      1       901249   1:901249    0.0204203 
     1       864658   1:864658      1       901279   1:901279     0.166092 
     1       864658   1:864658      1       901318   1:901318     0.214934 
     1       864658   1:864658      1       906954   1:906954    0.0149393 
     1       864658   1:864658      1       906999   1:906999    0.0369353 
     1       864700   1:864700      1       866721   1:866721    0.0451389 
     1       864700   1:864700      1       866765   1:866765   0.00313972 
     1       864700   1:864700      1       872445   1:872445    0.0275813 
     1       864700   1:864700      1       901249   1:901249  0.000944764 
     1       864700   1:864700      1       901279   1:901279     0.060559 
     1       864700   1:864700      1       901318   1:901318    0.0552001 
     1       864700   1:864700      1       906954   1:906954  8.08016e-05 
     1       864700   1:864700      1       906999   1:906999    0.0178571 
     1       864700   1:864700      1       911401   1:911401   0.00329213 
     1       866721   1:866721      1       866765   1:866765    0.0171485 
     1       866721   1:866721      1       872445   1:872445     0.012995 
     1       866721   1:866721      1       901249   1:901249   0.00127627 
     1       866721   1:866721      1       901279   1:901279    0.0285326 
     1       866721   1:866721      1       901318   1:901318  0.000151492 
     1       866721   1:866721      1       906954   1:906954    0.0106355 
     1       866721   1:866721      1       906999   1:906999   0.00841346 
     1       866721   1:866721      1       911401   1:911401     0.009911 
     1       866721   1:866721      1       943435   1:943435    0.0114379 
     1       866765   1:866765      1       872445   1:872445     0.207921 
     1       866765   1:866765      1       901249   1:901249   0.00257113 
     1       866765   1:866765      1       901279   1:901279    0.0372671 
     1       866765   1:866765      1       901318   1:901318    0.0183306 
     1       866765   1:866765      1       906954   1:906954    0.0149393 
     1       866765   1:866765      1       906999   1:906999     0.134615 
     1       866765   1:866765      1       911401   1:911401    0.0291262 
     1       866765   1:866765      1       943435   1:943435     0.183007 
     1       866765   1:866765      1       944274   1:944274    0.0114379 
     1       872445   1:872445      1       901249   1:901249    0.0289872 
     1       872445   1:872445      1       901279   1:901279     0.245574 
     1       872445   1:872445      1       901318   1:901318    0.0529488 
     1       872445   1:872445      1       906954   1:906954    0.0295304 
     1       872445   1:872445      1       906999   1:906999     0.262679 
     1       872445   1:872445      1       911401   1:911401   0.00605595 
     1       872445   1:872445      1       943435   1:943435     0.880174 
     1       872445   1:872445      1       944274   1:944274   0.00698893 
     1       872445   1:872445      1       944298   1:944298   0.00891089 
     1       901249   1:901249      1       901279   1:901279    0.0636459 
     1       901249   1:901249      1       901318   1:901318    0.0179137 
     1       901249   1:901249      1       906954   1:906954    0.0255138 
     1       901249   1:901249      1       906999   1:906999    0.0187674 
     1       901249   1:901249      1       911401   1:911401  0.000594766 
     1       901249   1:901249      1       943435   1:943435    0.0255138 
     1       901249   1:901249      1       944274   1:944274   8.7496e-06 
     1       901249   1:901249      1       944298   1:944298     0.012896 
     1       901249   1:901249      1       962674   1:962674     0.812686 
     1       901279   1:901279      1       901318   1:901318     0.116257 
     1       901279   1:901279      1       906954   1:906954    0.0648385 
     1       901279   1:901279      1       906999   1:906999    0.0121392 
     1       901279   1:901279      1       911401   1:911401   0.00740048 
     1       901279   1:901279      1       943435   1:943435     0.197038 
     1       901279   1:901279      1       944274   1:944274    0.0648385 
     1       901279   1:901279      1       944298   1:944298    0.0195652 
     1       901279   1:901279      1       962674   1:962674    0.0517241 
     1       901279   1:901279      1       969584   1:969584     0.233264 
     1       901318   1:901318      1       906954   1:906954    0.0466041 
     1       901318   1:901318      1       906999   1:906999    0.0342809 
     1       901318   1:901318      1       911401   1:911401    0.0153595 
     1       901318   1:901318      1       943435   1:943435    0.0466041 
     1       901318   1:901318      1       944274   1:944274    0.0205868 
     1       901318   1:901318      1       944298   1:944298    0.0594203 
     1       901318   1:901318      1       962674   1:962674    0.0446947 
     1       901318   1:901318      1       969584   1:969584     0.254557 
     1       901318   1:901318      1       969610   1:969610    0.0342809 
     1       906954   1:906954      1       906999   1:906999   0.00452489 
     1       906954   1:906954      1       911401   1:911401   0.00533029 
     1       906954   1:906954      1       943435   1:943435    0.0365484 
     1       906954   1:906954      1       944274   1:944274   0.00615148 
     1       906954   1:906954      1       944298   1:944298    0.0240196 
     1       906954   1:906954      1       962674   1:962674    0.0207347 
     1       906954   1:906954      1       969584   1:969584    0.0505952 
     1       906954   1:906954      1       969610   1:969610   0.00452489 
     1       906954   1:906954      1       969674   1:969674   0.00615148 
     1       906999   1:906999      1       911401   1:911401   0.00392084 
     1       906999   1:906999      1       943435   1:943435     0.301785 
     1       906999   1:906999      1       944274   1:944274   0.00754933 
     1       906999   1:906999      1       944298   1:944298   0.00576923 
     1       906999   1:906999      1       962674   1:962674     0.015252 
     1       906999   1:906999      1       969584   1:969584    0.0228938 
     1       906999   1:906999      1       969610   1:969610    0.0033284 
     1       906999   1:906999      1       969674   1:969674   0.00452489 
     1       906999   1:906999      1       980355   1:980355   0.00841346 
     1       911401   1:911401      1       943435   1:943435   0.00533029 
     1       911401   1:911401      1       944274   1:944274     0.250632 
     1       911401   1:911401      1       944298   1:944298    0.0312067 
     1       911401   1:911401      1       962674   1:962674    0.0024128 
     1       911401   1:911401      1       969584   1:969584    0.0715276 
     1       911401   1:911401      1       969610   1:969610   0.00392084 
     1       911401   1:911401      1       969674   1:969674   0.00533029 
     1       911401   1:911401      1       980355   1:980355  0.000148603 
     1       911401   1:911401      1       980373   1:980373   0.00392084 
     1       943435   1:943435      1       944274   1:944274   0.00615148 
     1       943435   1:943435      1       944298   1:944298   0.00784314 
     1       943435   1:943435      1       962674   1:962674    0.0207347 
     1       943435   1:943435      1       969584   1:969584     0.137255 
     1       943435   1:943435      1       969610   1:969610   0.00452489 
     1       943435   1:943435      1       969674   1:969674   0.00615148 
     1       943435   1:943435      1       980355   1:980355    0.0114379 
     1       943435   1:943435      1       980373   1:980373   0.00452489 
     1       943435   1:943435      1       980378   1:980378    0.0955684 
     1       944274   1:944274      1       944298   1:944298    0.0240196 
     1       944274   1:944274      1       962674   1:962674  0.000793721 
     1       944274   1:944274      1       969584   1:969584    0.0505952 
     1       944274   1:944274      1       969610   1:969610   0.00452489 
     1       944274   1:944274      1       969674   1:969674   0.00615148 
     1       944274   1:944274      1       980355   1:980355  3.64729e-06 
     1       944274   1:944274      1       980373   1:980373   0.00452489 
     1       944274   1:944274      1       980378   1:980378    0.0225711 
     1       944274   1:944274      1       992900   1:992900    0.0793179 
     1       944298   1:944298      1       962674   1:962674     0.022039 
     1       944298   1:944298      1       969584   1:969584        0.175 
     1       944298   1:944298      1       969610   1:969610   0.00576923 
     1       944298   1:944298      1       969674   1:969674   0.00784314 
     1       944298   1:944298      1       980355   1:980355    0.0669643 
     1       944298   1:944298      1       980373   1:980373   0.00576923 
     1       944298   1:944298      1       980378   1:980378    0.0582801 
     1       944298   1:944298      1       992900   1:992900     0.166223 
     1       944298   1:944298      1       994877   1:994877    0.0822857 
     1       962674   1:962674      1       969584   1:969584    0.0120654 
     1       962674   1:962674      1       969610   1:969610    0.0295237 
     1       962674   1:962674      1       969674   1:969674    0.0820399 
     1       962674   1:962674      1       980355   1:980355  2.37976e-05 
     1       962674   1:962674      1       980373   1:980373    0.0295237 
     1       962674   1:962674      1       980378   1:980378   0.00291234 
     1       962674   1:962674      1       992900   1:992900   0.00172254 
     1       962674   1:962674      1       994877   1:994877    0.0244342 
     1       962674   1:962674      1       994895   1:994895   0.00529465 
     1       969584   1:969584      1       969610   1:969610     0.032967 
     1       969584   1:969584      1       969674   1:969674   0.00437675 
     1       969584   1:969584      1       980355   1:980355   0.00265731 
     1       969584   1:969584      1       980373   1:980373     0.032967 
     1       969584   1:969584      1       980378   1:980378    0.0365049 
     1       969584   1:969584      1       992900   1:992900     0.109802 
     1       969584   1:969584      1       994877   1:994877     0.168686 
     1       969584   1:969584      1       994895   1:994895     0.580009 
     1       969584   1:969584      1      1027636  1:1027636     0.127067 
     1       969610   1:969610      1       969674   1:969674    0.0581008 
     1       969610   1:969610      1       980355   1:980355   0.00841346 
     1       969610   1:969610      1       980373   1:980373    0.0033284 
     1       969610   1:969610      1       980378   1:980378    0.0206553 
     1       969610   1:969610      1       992900   1:992900   0.00981997 
     1       969610   1:969610      1       994877   1:994877     0.032967 
     1       969610   1:969610      1       994895   1:994895    0.0280665 
     1       969610   1:969610      1      1027636  1:1027636    0.0105459 
     1       969610   1:969610      1      1027647  1:1027647    0.0550023 
     1       969674   1:969674      1       980355   1:980355    0.0114379 
     1       969674   1:969674      1       980373   1:980373   0.00452489 
     1       969674   1:969674      1       980378   1:980378    0.0280804 
     1       969674   1:969674      1       992900   1:992900   0.00689664 
     1       969674   1:969674      1       994877   1:994877    0.0448179 
     1       969674   1:969674      1       994895   1:994895   0.00212713 
     1       969674   1:969674      1      1027636  1:1027636    0.0143369 
     1       969674   1:969674      1      1027647  1:1027647    0.0505952 
     1       969674   1:969674      1      1027650  1:1027650    0.0505952 
     1       980355   1:980355      1       980373   1:980373     0.151118 
     1       980355   1:980355      1       980378   1:980378    0.0711663 
     1       980355   1:980355      1       992900   1:992900   7.9154e-06 
     1       980355   1:980355      1       994877   1:994877    0.0491337 
     1       980355   1:980355      1       994895   1:994895   0.00679698 
     1       980355   1:980355      1      1027636  1:1027636   0.00015248 
     1       980355   1:980355      1      1027647  1:1027647  2.65731e-05 
     1       980355   1:980355      1      1027650  1:1027650  2.65731e-05 
     1       980355   1:980355      1      1034282  1:1034282  0.000140056 
     1       980373   1:980373      1       980378   1:980378    0.0964513 
     1       980373   1:980373      1       992900   1:992900   0.00981997 
     1       980373   1:980373      1       994877   1:994877    0.0228938 
     1       980373   1:980373      1       994895   1:994895    0.0280665 
     1       980373   1:980373      1      1027636  1:1027636    0.0105459 
     1       980373   1:980373      1      1027647  1:1027647   0.00463599 
     1       980373   1:980373      1      1027650  1:1027650   0.00463599 
     1       980373   1:980373      1      1034282  1:1034282    0.0244344 
     1       980373   1:980373      1      1042545  1:1042545   0.00208046 
     1       980378   1:980378      1       992900   1:992900    0.0108738 
     1       980378   1:980378      1       994877   1:994877     0.384373 
     1       980378   1:980378      1       994895   1:994895     0.109029 
     1       980378   1:980378      1      1027636  1:1027636    0.0665117 
     1       980378   1:980378      1      1027647  1:1027647  0.000547345 
     1       980378   1:980378      1      1027650  1:1027650  0.000547345 
     1       980378   1:980378      1      1034282  1:1034282    0.0162723 
     1       980378   1:980378      1      1042545  1:1042545     0.100723 
     1       980378   1:980378      1      1053840  1:1053840    0.0170758 
     1       992900   1:992900      1       994877   1:994877   0.00949848 
     1       992900   1:992900      1       994895   1:994895     0.349882 
     1       992900   1:992900      1      1027636  1:1027636     0.155463 
     1       992900   1:992900      1      1027647  1:1027647  9.49848e-05 
     1       992900   1:992900      1      1027650  1:1027650  9.49848e-05 
     1       992900   1:992900      1      1034282  1:1034282  0.000500626 
     1       992900   1:992900      1      1042545  1:1042545     0.228158 
     1       992900   1:992900      1      1053840  1:1053840    0.0189125 
     1       992900   1:992900      1      1062230  1:1062230   0.00461632 
     1       994877   1:994877      1       994895   1:994895      0.19305 
     1       994877   1:994877      1      1027636  1:1027636    0.0217087 
     1       994877   1:994877      1      1027647  1:1027647    0.0194005 
     1       994877   1:994877      1      1027650  1:1027650    0.0194005 
     1       994877   1:994877      1      1034282  1:1034282    0.0340336 
     1       994877   1:994877      1      1042545  1:1042545     0.143303 
     1       994877   1:994877      1      1053840  1:1053840   0.00396825 
     1       994877   1:994877      1      1062230  1:1062230    0.0154976 
     1       994877   1:994877      1      1062597  1:1062597     0.182857 
     1       994895   1:994895      1      1027636  1:1027636     0.255817 
     1       994895   1:994895      1      1027647  1:1027647    0.0019305 
     1       994895   1:994895      1      1027650  1:1027650    0.0019305 
     1       994895   1:994895      1      1034282  1:1034282    0.0101749 
     1       994895   1:994895      1      1042545  1:1042545     0.652099 
     1       994895   1:994895      1      1053840  1:1053840    0.0540541 
     1       994895   1:994895      1      1062230  1:1062230   0.00541307 
     1       994895   1:994895      1      1062597  1:1062597     0.331081 
     1       994895   1:994895      1      1062613  1:1062613      0.11859 
     1      1027636  1:1027636      1      1027647  1:1027647     0.104455 
     1      1027636  1:1027636      1      1027650  1:1027650     0.104455 
     1      1027636  1:1027636      1      1034282  1:1034282    0.0537634 
     1      1027636  1:1027636      1      1042545  1:1042545     0.245024 
     1      1027636  1:1027636      1      1053840  1:1053840    0.0203106 
     1      1027636  1:1027636      1      1062230  1:1062230    0.0889276 
     1      1027636  1:1027636      1      1062597  1:1062597     0.102467 
     1      1027636  1:1027636      1      1062613  1:1062613    0.0141139 
     1      1027636  1:1027636      1      1069289  1:1069289    0.0192031 
     1      1027647  1:1027647      1      1027650  1:1027650            1 
     1      1027647  1:1027647      1      1034282  1:1034282     0.514706 
     1      1027647  1:1027647      1      1042545  1:1042545   0.00173686 
     1      1027647  1:1027647      1      1053840  1:1053840            0 
     1      1027647  1:1027647      1      1062230  1:1062230     0.580009 
     1      1027647  1:1027647      1      1062597  1:1062597   0.00126984 
     1      1027647  1:1027647      1      1062613  1:1062613    0.0228938 
     1      1027647  1:1027647      1      1069289  1:1069289    0.0307185 
     1      1027647  1:1027647      1      1070284  1:1070284     0.679493 
     1      1027650  1:1027650      1      1034282  1:1034282     0.514706 
     1      1027650  1:1027650      1      1042545  1:1042545   0.00173686 
     1      1027650  1:1027650      1      1053840  1:1053840            0 
     1      1027650  1:1027650      1      1062230  1:1062230     0.580009 
     1      1027650  1:1027650      1      1062597  1:1062597   0.00126984 
     1      1027650  1:1027650      1      1062613  1:1062613    0.0228938 
     1      1027650  1:1027650      1      1069289  1:1069289    0.0307185 
     1      1027650  1:1027650      1      1070284  1:1070284     0.679493 
     1      1027650  1:1027650      1      1070328  1:1070328     0.679493 
     1      1034282  1:1034282      1      1042545  1:1042545    0.0260683 
     1      1034282  1:1034282      1      1053840  1:1053840    0.0117647 
     1      1034282  1:1034282      1      1062230  1:1062230     0.604575 
     1      1034282  1:1034282      1      1062597  1:1062597  0.000941176 
     1      1034282  1:1034282      1      1062613  1:1062613   0.00369532 
     1      1034282  1:1034282      1      1069289  1:1069289    0.0428922 
     1      1034282  1:1034282      1      1070284  1:1070284     0.494978 
     1      1034282  1:1034282      1      1070328  1:1070328     0.494978 
     1      1034282  1:1034282      1      1070337  1:1070337     0.535445 
     1      1042545  1:1042545      1      1053840  1:1053840    0.0513715 
     1      1042545  1:1042545      1      1062230  1:1062230   0.00870222 
     1      1042545  1:1042545      1      1062597  1:1062597     0.202934 
     1      1042545  1:1042545      1      1062613  1:1062613    0.0773322 
     1      1042545  1:1042545      1      1069289  1:1069289    0.0276974 
     1      1042545  1:1042545      1      1070284  1:1070284  0.000387863 
     1      1042545  1:1042545      1      1070328  1:1070328  0.000387863 
     1      1042545  1:1042545      1      1070337  1:1070337  0.000649957 
     1      1042545  1:1042545      1      1080343  1:1080343     0.557203 
     1      1053840  1:1053840      1      1062230  1:1062230  0.000667334 
     1      1053840  1:1053840      1      1062597  1:1062597    0.0246914 
     1      1053840  1:1053840      1      1062613  1:1062613   0.00641026 
     1      1053840  1:1053840      1      1069289  1:1069289    0.0162037 
     1      1053840  1:1053840      1      1070284  1:1070284   0.00318134 
     1      1053840  1:1053840      1      1070328  1:1070328   0.00318134 
     1      1053840  1:1053840      1      1070337  1:1070337   0.00485534 
     1      1053840  1:1053840      1      1080343  1:1080343    0.0563166 
     1      1053840  1:1053840      1      1080346  1:1080346     0.029304 
     1      1062230  1:1062230      1      1062597  1:1062597  0.000750751 
     1      1062230  1:1062230      1      1062613  1:1062613  9.62501e-06 
     1      1062230  1:1062230      1      1069289  1:1069289     0.022527 
     1      1062230  1:1062230      1      1070284  1:1070284      0.68012 
     1      1062230  1:1062230      1      1070328  1:1070328      0.68012 
     1      1062230  1:1062230      1      1070337  1:1070337      0.60698 
     1      1062230  1:1062230      1      1080343  1:1080343     0.110579 
     1      1062230  1:1062230      1      1080346  1:1080346     0.565572 
     1      1062230  1:1062230      1      1090795  1:1090795    0.0741313 
     1      1062597  1:1062597      1      1062613  1:1062613    0.0911681 
     1      1062597  1:1062597      1      1069289  1:1069289      0.14881 
     1      1062597  1:1062597      1      1070284  1:1070284  0.000706964 
     1      1062597  1:1062597      1      1070328  1:1070328  0.000706964 
     1      1062597  1:1062597      1      1070337  1:1070337   0.00200634 
     1      1062597  1:1062597      1      1080343  1:1080343     0.213995 
     1      1062597  1:1062597      1      1080346  1:1080346     0.001628 
     1      1062597  1:1062597      1      1090795  1:1090795     0.103704 
     1      1062597  1:1062597      1      1090830  1:1090830   0.00348432 
     1      1062613  1:1062613      1      1069289  1:1069289     0.151118 
     1      1062613  1:1062613      1      1070284  1:1070284  0.000382939 
     1      1062613  1:1062613      1      1070328  1:1070328  0.000382939 
     1      1062613  1:1062613      1      1070337  1:1070337  0.000113435 
     1      1062613  1:1062613      1      1080343  1:1080343    0.0281971 
     1      1062613  1:1062613      1      1080346  1:1080346   0.00300554 
     1      1062613  1:1062613      1      1090795  1:1090795    0.0269231 
     1      1062613  1:1062613      1      1090830  1:1090830    0.0196998 
     1      1062613  1:1062613      1      1096381  1:1096381    0.0216346 
     1      1069289  1:1069289      1      1070284  1:1070284     0.032959 
     1      1069289  1:1069289      1      1070328  1:1070328     0.032959 
     1      1069289  1:1069289      1      1070337  1:1070337    0.0801056 
     1      1069289  1:1069289      1      1080343  1:1080343    0.0933087 
     1      1069289  1:1069289      1      1080346  1:1080346    0.0451389 
     1      1069289  1:1069289      1      1090795  1:1090795    0.0680556 
     1      1069289  1:1069289      1      1090830  1:1090830   0.00958707 
     1      1069289  1:1069289      1      1096381  1:1096381    0.0546875 
     1      1069289  1:1069289      1      1105846  1:1105846    0.0248227 
     1      1070284  1:1070284      1      1070328  1:1070328            1 
     1      1070284  1:1070284      1      1070337  1:1070337     0.924425 
     1      1070284  1:1070284      1      1080343  1:1080343    0.0531033 
     1      1070284  1:1070284      1      1080346  1:1080346     0.520906 
     1      1070284  1:1070284      1      1090795  1:1090795    0.0577724 
     1      1070284  1:1070284      1      1090830  1:1090830     0.511084 
     1      1070284  1:1070284      1      1096381  1:1096381     0.014154 
     1      1070284  1:1070284      1      1105846  1:1105846   0.00305442 
     1      1070284  1:1070284      1      1112677  1:1112677   0.00243102 
     1      1070328  1:1070328      1      1070337  1:1070337     0.924425 
     1      1070328  1:1070328      1      1080343  1:1080343    0.0531033 
     1      1070328  1:1070328      1      1080346  1:1080346     0.520906 
     1      1070328  1:1070328      1      1090795  1:1090795    0.0577724 
     1      1070328  1:1070328      1      1090830  1:1090830     0.511084 
     1      1070328  1:1070328      1      1096381  1:1096381     0.014154 
     1      1070328  1:1070328      1      1105846  1:1105846   0.00305442 
     1      1070328  1:1070328      1      1112677  1:1112677   0.00243102 
     1      1070328  1:1070328      1      1112804  1:1112804     0.001193 
     1      1070337  1:1070337      1      1080343  1:1080343    0.0423808 
     1      1070337  1:1070337      1      1080346  1:1080346     0.563492 
     1      1070337  1:1070337      1      1090795  1:1090795    0.0723142 
     1      1070337  1:1070337      1      1090830  1:1090830     0.432389 
     1      1070337  1:1070337      1      1096381  1:1096381    0.0206001 
     1      1070337  1:1070337      1      1105846  1:1105846   0.00511841 
     1      1070337  1:1070337      1      1112677  1:1112677    0.0018023 
     1      1070337  1:1070337      1      1112804  1:1112804    0.0033857 
     1      1070337  1:1070337      1      1112820  1:1112820   0.00156097 
     1      1080343  1:1080343      1      1080346  1:1080346     0.156882 
     1      1080343  1:1080343      1      1090795  1:1090795      0.23653 
     1      1080343  1:1080343      1      1090830  1:1090830      0.17307 
     1      1080343  1:1080343      1      1096381  1:1096381     0.190068 
     1      1080343  1:1080343      1      1105846  1:1105846    0.0340654 
     1      1080343  1:1080343      1      1112677  1:1112677    0.0191264 
     1      1080343  1:1080343      1      1112804  1:1112804  1.54264e-05 
     1      1080343  1:1080343      1      1112820  1:1112820    0.0114717 
     1      1080343  1:1080343      1      1134331  1:1134331     0.081974 
     1      1080346  1:1080346      1      1090795  1:1090795     0.126025 
     1      1080346  1:1080346      1      1090830  1:1090830      0.72904 
     1      1080346  1:1080346      1      1096381  1:1096381    0.0556319 
     1      1080346  1:1080346      1      1105846  1:1105846     0.038151 
     1      1080346  1:1080346      1      1112677  1:1112677  3.88762e-05 
     1      1080346  1:1080346      1      1112804  1:1112804    0.0556319 
     1      1080346  1:1080346      1      1112820  1:1112820  0.000879597 
     1      1080346  1:1080346      1      1134331  1:1134331     0.498338 
     1      1080346  1:1080346      1      1136647  1:1136647    0.0242764 
     1      1090795  1:1090795      1      1090830  1:1090830     0.131425 
     1      1090795  1:1090795      1      1096381  1:1096381      0.10673 
     1      1090795  1:1090795      1      1105846  1:1105846    0.0259372 
     1      1090795  1:1090795      1      1112677  1:1112677  0.000808625 
     1      1090795  1:1090795      1      1112804  1:1112804    0.0229206 
     1      1090795  1:1090795      1      1112820  1:1112820    0.0504938 
     1      1090795  1:1090795      1      1134331  1:1134331    0.0723142 
     1      1090795  1:1090795      1      1136647  1:1136647    0.0366013 
     1      1090795  1:1090795      1      1144406  1:1144406    0.0109018 
     1      1090830  1:1090830      1      1096381  1:1096381    0.0418118 
     1      1090830  1:1090830      1      1105846  1:1105846    0.0300256 
     1      1090830  1:1090830      1      1112677  1:1112677  4.10887e-06 
     1      1090830  1:1090830      1      1112804  1:1112804    0.0122677 
     1      1090830  1:1090830      1      1112820  1:1112820   0.00345559 
     1      1090830  1:1090830      1      1134331  1:1134331     0.491665 
     1      1090830  1:1090830      1      1136647  1:1136647    0.0267814 
     1      1090830  1:1090830      1      1144406  1:1144406     0.027597 
     1      1090830  1:1090830      1      1146589  1:1146589     0.705697 
     1      1096381  1:1096381      1      1105846  1:1105846  0.000443262 
     1      1096381  1:1096381      1      1112677  1:1112677   0.00982704 
     1      1096381  1:1096381      1      1112804  1:1112804   0.00694444 
     1      1096381  1:1096381      1      1112820  1:1112820   0.00751707 
     1      1096381  1:1096381      1      1134331  1:1134331    0.0101721 
     1      1096381  1:1096381      1      1136647  1:1136647    0.0294118 
     1      1096381  1:1096381      1      1144406  1:1144406    0.0352755 
     1      1096381  1:1096381      1      1146589  1:1146589    0.0258779 
     1      1096381  1:1096381      1      1162640  1:1162640    0.0133388 
     1      1105846  1:1105846      1      1112677  1:1112677    0.0033182 
     1      1105846  1:1105846      1      1112804  1:1112804     0.023299 
     1      1105846  1:1105846      1      1112820  1:1112820    0.0110065 
     1      1105846  1:1105846      1      1134331  1:1134331    0.0321656 
     1      1105846  1:1105846      1      1136647  1:1136647      0.01335 
     1      1105846  1:1105846      1      1144406  1:1144406     0.018125 
     1      1105846  1:1105846      1      1146589  1:1146589    0.0203828 
     1      1105846  1:1105846      1      1162640  1:1162640    0.0400337 
     1      1105846  1:1105846      1      1176846  1:1176846    0.0189125 
     1      1112677  1:1112677      1      1112804  1:1112804   0.00982704 
     1      1112677  1:1112677      1      1112820  1:1112820  0.000381885 
     1      1112677  1:1112677      1      1134331  1:1134331    0.0018023 
     1      1112677  1:1112677      1      1136647  1:1136647   0.00295967 
     1      1112677  1:1112677      1      1144406  1:1144406  3.88762e-05 
     1      1112677  1:1112677      1      1146589  1:1146589  0.000188756 
     1      1112677  1:1112677      1      1162640  1:1162640  0.000188756 
     1      1112677  1:1112677      1      1176846  1:1176846   0.00943396 
     1      1112677  1:1112677      1      1183467  1:1183467   0.00243102 
     1      1112804  1:1112804      1      1112820  1:1112820     0.289938 
     1      1112804  1:1112804      1      1134331  1:1134331    0.0206001 
     1      1112804  1:1112804      1      1136647  1:1136647    0.0900735 
     1      1112804  1:1112804      1      1144406  1:1144406    0.0220543 
     1      1112804  1:1112804      1      1146589  1:1146589    0.0133388 
     1      1112804  1:1112804      1      1162640  1:1162640   0.00491697 
     1      1112804  1:1112804      1      1176846  1:1176846     0.226852 
     1      1112804  1:1112804      1      1183467  1:1183467    0.0259809 
     1      1112804  1:1112804      1      1190946  1:1190946   0.00841346 
     1      1112820  1:1112820      1      1134331  1:1134331   0.00156097 
     1      1112820  1:1112820      1      1136647  1:1136647    0.0401368 
     1      1112820  1:1112820      1      1144406  1:1144406     0.016435 
     1      1112820  1:1112820      1      1146589  1:1146589  0.000573213 
     1      1112820  1:1112820      1      1162640  1:1162640  0.000573213 
     1      1112820  1:1112820      1      1176846  1:1176846    0.0760175 
     1      1112820  1:1112820      1      1183467  1:1183467    0.0125934 
     1      1112820  1:1112820      1      1190946  1:1190946  0.000527209 
     1      1112820  1:1112820      1      1194420  1:1194420  0.000527209 
     1      1134331  1:1134331      1      1136647  1:1136647     0.043082 
     1      1134331  1:1134331      1      1144406  1:1144406   0.00122299 
     1      1134331  1:1134331      1      1146589  1:1146589     0.644757 
     1      1134331  1:1134331      1      1162640  1:1162640      0.40196 
     1      1134331  1:1134331      1      1176846  1:1176846  4.01268e-05 
     1      1134331  1:1134331      1      1183467  1:1183467     0.323135 
     1      1134331  1:1134331      1      1190946  1:1190946     0.380034 
     1      1134331  1:1134331      1      1194420  1:1194420     0.380034 
     1      1134331  1:1134331      1      1198910  1:1198910     0.023113 
     1      1136647  1:1136647      1      1144406  1:1144406    0.0242764 
     1      1136647  1:1136647      1      1146589  1:1146589    0.0307769 
     1      1136647  1:1136647      1      1162640  1:1162640    0.0307769 
     1      1136647  1:1136647      1      1176846  1:1176846     0.139434 
     1      1136647  1:1136647      1      1183467  1:1183467   0.00505271 
     1      1136647  1:1136647      1      1190946  1:1190946    0.0242764 
     1      1136647  1:1136647      1      1194420  1:1194420    0.0242764 
     1      1136647  1:1136647      1      1198910  1:1198910    0.0196078 
     1      1136647  1:1136647      1      1198925  1:1198925     0.122207 
     1      1144406  1:1144406      1      1146589  1:1146589    0.0305156 
     1      1144406  1:1144406      1      1162640  1:1162640   0.00632986 
     1      1144406  1:1144406      1      1176846  1:1176846    0.0343915 
     1      1144406  1:1144406      1      1183467  1:1183467  0.000934849 
     1      1144406  1:1144406      1      1190946  1:1190946   0.00872479 
     1      1144406  1:1144406      1      1194420  1:1194420   0.00872479 
     1      1144406  1:1144406      1      1198910  1:1198910     0.029304 
     1      1144406  1:1144406      1      1198925  1:1198925   0.00900239 
     1      1144406  1:1144406      1      1198965  1:1198965   0.00900239 
     1      1146589  1:1146589      1      1162640  1:1162640     0.601274 
     1      1146589  1:1146589      1      1176846  1:1176846   0.00367497 
     1      1146589  1:1146589      1      1183467  1:1183467     0.315729 
     1      1146589  1:1146589      1      1190946  1:1190946     0.628865 
     1      1146589  1:1146589      1      1194420  1:1194420     0.628865 
     1      1146589  1:1146589      1      1198910  1:1198910  0.000102082 
     1      1146589  1:1146589      1      1198925  1:1198925     0.175573 
     1      1146589  1:1146589      1      1198965  1:1198965     0.175573 
     1      1146589  1:1146589      1      1209536  1:1209536    0.0135691 
     1      1162640  1:1162640      1      1176846  1:1176846   0.00367497 
     1      1162640  1:1162640      1      1183467  1:1183467     0.270511 
     1      1162640  1:1162640      1      1190946  1:1190946     0.555691 
     1      1162640  1:1162640      1      1194420  1:1194420     0.555691 
     1      1162640  1:1162640      1      1198910  1:1198910     0.012352 
     1      1162640  1:1162640      1      1198925  1:1198925     0.113024 
     1      1162640  1:1162640      1      1198965  1:1198965     0.113024 
     1      1162640  1:1162640      1      1209536  1:1209536    0.0135691 
     1      1162640  1:1162640      1      1240797  1:1240797   0.00690078 
     1      1176846  1:1176846      1      1183467  1:1183467  3.92758e-05 
     1      1176846  1:1176846      1      1190946  1:1190946   0.00997151 
     1      1176846  1:1176846      1      1194420  1:1194420   0.00997151 
     1      1176846  1:1176846      1      1198910  1:1198910    0.0277778 
     1      1176846  1:1176846      1      1198925  1:1198925    0.0281152 
     1      1176846  1:1176846      1      1198965  1:1198965    0.0281152 
     1      1176846  1:1176846      1      1209536  1:1209536    0.0349003 
     1      1176846  1:1176846      1      1240797  1:1240797    0.0111111 
     1      1176846  1:1176846      1      1241223  1:1241223     0.257917 
     1      1183467  1:1183467      1      1190946  1:1190946     0.520906 
     1      1183467  1:1183467      1      1194420  1:1194420     0.520906 
     1      1183467  1:1183467      1      1198910  1:1198910  8.83704e-05 
     1      1183467  1:1183467      1      1198925  1:1198925     0.037521 
     1      1183467  1:1183467      1      1198965  1:1198965     0.037521 
     1      1183467  1:1183467      1      1209536  1:1209536    0.0213199 
     1      1183467  1:1183467      1      1240797  1:1240797   0.00692824 
     1      1183467  1:1183467      1      1241223  1:1241223   0.00430411 
     1      1183467  1:1183467      1      1241278  1:1241278    0.0342809 
     1      1190946  1:1190946      1      1194420  1:1194420            1 
     1      1190946  1:1190946      1      1198910  1:1198910    0.0018315 
     1      1190946  1:1190946      1      1198925  1:1198925      0.19865 
     1      1190946  1:1190946      1      1198965  1:1198965      0.19865 
     1      1190946  1:1190946      1      1209536  1:1209536    0.0222158 
     1      1190946  1:1190946      1      1240797  1:1240797    0.0148352 
     1      1190946  1:1190946      1      1241223  1:1241223    0.0469333 
     1      1190946  1:1190946      1      1241278  1:1241278    0.0178571 
     1      1190946  1:1190946      1      1241804  1:1241804    0.0103022 
     1      1194420  1:1194420      1      1198910  1:1198910    0.0018315 
     1      1194420  1:1194420      1      1198925  1:1198925      0.19865 
     1      1194420  1:1194420      1      1198965  1:1198965      0.19865 
     1      1194420  1:1194420      1      1209536  1:1209536    0.0222158 
     1      1194420  1:1194420      1      1240797  1:1240797    0.0148352 
     1      1194420  1:1194420      1      1241223  1:1241223    0.0469333 
     1      1194420  1:1194420      1      1241278  1:1241278    0.0178571 
     1      1194420  1:1194420      1      1241804  1:1241804    0.0103022 
     1      1194420  1:1194420      1      1272723  1:1272723    0.0116801 
     1      1198910  1:1198910      1      1198925  1:1198925     0.160448 
     1      1198910  1:1198910      1      1198965  1:1198965     0.160448 
     1      1198910  1:1198910      1      1209536  1:1209536    0.0144231 
     1      1198910  1:1198910      1      1240797  1:1240797        0.025 
     1      1198910  1:1198910      1      1241223  1:1241223   0.00966184 
     1      1198910  1:1198910      1      1241278  1:1241278   0.00641026 
     1      1198910  1:1198910      1      1241804  1:1241804        0.025 
     1      1198910  1:1198910      1      1272723  1:1272723    0.0212264 
     1      1198910  1:1198910      1      1278357  1:1278357   0.00116219 
     1      1198925  1:1198925      1      1198965  1:1198965            1 
     1      1198925  1:1198925      1      1209536  1:1209536   0.00288361 
     1      1198925  1:1198925      1      1240797  1:1240797   0.00347102 
     1      1198925  1:1198925      1      1241223  1:1241223   0.00272399 
     1      1198925  1:1198925      1      1241278  1:1241278  0.000803229 
     1      1198925  1:1198925      1      1241804  1:1241804   0.00499826 
     1      1198925  1:1198925      1      1272723  1:1272723   0.00188614 
     1      1198925  1:1198925      1      1278357  1:1278357     0.160448 
     1      1198925  1:1198925      1      1278422  1:1278422     0.160448 
     1      1198965  1:1198965      1      1209536  1:1209536   0.00288361 
     1      1198965  1:1198965      1      1240797  1:1240797   0.00347102 
     1      1198965  1:1198965      1      1241223  1:1241223   0.00272399 
     1      1198965  1:1198965      1      1241278  1:1241278  0.000803229 
     1      1198965  1:1198965      1      1241804  1:1241804   0.00499826 
     1      1198965  1:1198965      1      1272723  1:1272723   0.00188614 
     1      1198965  1:1198965      1      1278357  1:1278357     0.160448 
     1      1198965  1:1198965      1      1278422  1:1278422     0.160448 
     1      1198965  1:1198965      1      1307520  1:1307520    0.0190049 
     1      1209536  1:1209536      1      1240797  1:1240797   0.00576923 
     1      1209536  1:1209536      1      1241223  1:1241223    0.0121392 
     1      1209536  1:1209536      1      1241278  1:1241278    0.0033284 
     1      1209536  1:1209536      1      1241804  1:1241804   0.00576923 
     1      1209536  1:1209536      1      1272723  1:1272723   0.00217707 
     1      1209536  1:1209536      1      1278357  1:1278357  0.000400641 
     1      1209536  1:1209536      1      1278422  1:1278422  0.000400641 
     1      1209536  1:1209536      1      1307520  1:1307520    0.0730436 
     1      1209536  1:1209536      1      1331735  1:1331735    0.0033284 
     1      1240797  1:1240797      1      1241223  1:1241223  0.000966184 
     1      1240797  1:1240797      1      1241278  1:1241278   0.00576923 
     1      1240797  1:1240797      1      1241804  1:1241804         0.01 
     1      1240797  1:1240797      1      1272723  1:1272723   0.00377358 
     1      1240797  1:1240797      1      1278357  1:1278357      0.15625 
     1      1240797  1:1240797      1      1278422  1:1278422      0.15625 
     1      1240797  1:1240797      1      1307520  1:1307520    0.0264368 
     1      1240797  1:1240797      1      1331735  1:1331735   0.00576923 
     1      1240797  1:1240797      1      1339101  1:1339101   0.00576923 
     1      1241223  1:1241223      1      1241278  1:1241278    0.0476937 
     1      1241223  1:1241223      1      1241804  1:1241804     0.013587 
     1      1241223  1:1241223      1      1272723  1:1272723    0.0073831 
     1      1241223  1:1241223      1      1278357  1:1278357   0.00739734 
     1      1241223  1:1241223      1      1278422  1:1278422   0.00739734 
     1      1241223  1:1241223      1      1307520  1:1307520    0.0113578 
     1      1241223  1:1241223      1      1331735  1:1331735    0.0112876 
     1      1241223  1:1241223      1      1339101  1:1339101    0.0121392 
     1      1241223  1:1241223      1      1341346  1:1341346    0.0153453 
     1      1241278  1:1241278      1      1241804  1:1241804   0.00576923 
     1      1241278  1:1241278      1      1272723  1:1272723   0.00217707 
     1      1241278  1:1241278      1      1278357  1:1278357    0.0144231 
     1      1241278  1:1241278      1      1278422  1:1278422    0.0144231 
     1      1241278  1:1241278      1      1307520  1:1307520   0.00538513 
     1      1241278  1:1241278      1      1331735  1:1331735    0.0033284 
     1      1241278  1:1241278      1      1339101  1:1339101    0.0869494 
     1      1241278  1:1241278      1      1341346  1:1341346   0.00452489 
     1      1241278  1:1241278      1      1341384  1:1341384   0.00706436 
     1      1241804  1:1241804      1      1272723  1:1272723    0.0764151 
     1      1241804  1:1241804      1      1278357  1:1278357      0.00625 
     1      1241804  1:1241804      1      1278422  1:1278422      0.00625 
     1      1241804  1:1241804      1      1307520  1:1307520   4.9975e-05 
     1      1241804  1:1241804      1      1331735  1:1331735   0.00576923 
     1      1241804  1:1241804      1      1339101  1:1339101   0.00576923 
     1      1241804  1:1241804      1      1341346  1:1341346    0.0240196 
     1      1241804  1:1241804      1      1341384  1:1341384    0.0870748 
     1      1241804  1:1241804      1      1341404  1:1341404    0.0590175 
     1      1272723  1:1272723      1      1278357  1:1278357   0.00943396 
     1      1272723  1:1272723      1      1278422  1:1278422   0.00943396 
     1      1272723  1:1272723      1      1307520  1:1307520    0.0193111 
     1      1272723  1:1272723      1      1331735  1:1331735   0.00217707 
     1      1272723  1:1272723      1      1339101  1:1339101   0.00217707 
     1      1272723  1:1272723      1      1341346  1:1341346     0.102155 
     1      1272723  1:1272723      1      1341384  1:1341384     0.308176 
     1      1272723  1:1272723      1      1341404  1:1341404     0.238994 
     1      1272723  1:1272723      1      1371187  1:1371187     0.120587 
     1      1278357  1:1278357      1      1278422  1:1278422            1 
     1      1278357  1:1278357      1      1307520  1:1307520    0.0211144 
     1      1278357  1:1278357      1      1331735  1:1331735   0.00641026 
     1      1278357  1:1278357      1      1339101  1:1339101   0.00641026 
     1      1278357  1:1278357      1      1341346  1:1341346   0.00275735 
     1      1278357  1:1278357      1      1341384  1:1341384    0.0104167 
     1      1278357  1:1278357      1      1341404  1:1341404    0.0175439 
     1      1278357  1:1278357      1      1371187  1:1371187    0.0169903 
     1      1278357  1:1278357      1      1372516  1:1372516    0.0169903 
     1      1278422  1:1278422      1      1307520  1:1307520    0.0211144 
     1      1278422  1:1278422      1      1331735  1:1331735   0.00641026 
     1      1278422  1:1278422      1      1339101  1:1339101   0.00641026 
     1      1278422  1:1278422      1      1341346  1:1341346   0.00275735 
     1      1278422  1:1278422      1      1341384  1:1341384    0.0104167 
     1      1278422  1:1278422      1      1341404  1:1341404    0.0175439 
     1      1278422  1:1278422      1      1371187  1:1371187    0.0169903 
     1      1278422  1:1278422      1      1372516  1:1372516    0.0169903 
     1      1278422  1:1278422      1      1372538  1:1372538  0.000186012 
     1      1307520  1:1307520      1      1331735  1:1331735    0.0730436 
     1      1307520  1:1307520      1      1339101  1:1339101     0.015252 
     1      1307520  1:1307520      1      1341346  1:1341346  0.000793721 
     1      1307520  1:1307520      1      1341384  1:1341384    0.0626625 
     1      1307520  1:1307520      1      1341404  1:1341404      0.10038 
     1      1307520  1:1307520      1      1371187  1:1371187     0.172591 
     1      1307520  1:1307520      1      1372516  1:1372516    0.0024128 
     1      1307520  1:1307520      1      1372538  1:1372538    0.0424802 
     1      1307520  1:1307520      1      1377198  1:1377198   0.00049975 
     1      1331735  1:1331735      1      1339101  1:1339101    0.0033284 
     1      1331735  1:1331735      1      1341346  1:1341346    0.0581008 
     1      1331735  1:1331735      1      1341384  1:1341384    0.0298491 
     1      1331735  1:1331735      1      1341404  1:1341404    0.0190058 
     1      1331735  1:1331735      1      1371187  1:1371187    0.0704239 
     1      1331735  1:1331735      1      1372516  1:1372516   0.00392084 
     1      1331735  1:1331735      1      1372538  1:1372538    0.0220543 
     1      1331735  1:1331735      1      1377198  1:1377198    0.0349003 
     1      1331735  1:1331735      1      1391153  1:1391153    0.0256258 
     1      1339101  1:1339101      1      1341346  1:1341346   0.00452489 
     1      1339101  1:1339101      1      1341384  1:1341384   0.00706436 
     1      1339101  1:1339101      1      1341404  1:1341404   0.00910931 
     1      1339101  1:1339101      1      1371187  1:1371187   0.00392084 
     1      1339101  1:1339101      1      1372516  1:1372516   0.00392084 
     1      1339101  1:1339101      1      1372538  1:1372538    0.0220543 
     1      1339101  1:1339101      1      1377198  1:1377198   0.00641026 
     1      1339101  1:1339101      1      1391153  1:1391153   0.00773196 
     1      1339101  1:1339101      1      1391161  1:1391161    0.0051409 
     1      1341346  1:1341346      1      1341384  1:1341384     0.123316 
     1      1341346  1:1341346      1      1341404  1:1341404    0.0880633 
     1      1341346  1:1341346      1      1371187  1:1371187   0.00533029 
     1      1341346  1:1341346      1      1372516  1:1372516   0.00533029 
     1      1341346  1:1341346      1      1372538  1:1372538    0.0106355 
     1      1341346  1:1341346      1      1377198  1:1377198    0.0087146 
     1      1341346  1:1341346      1      1391153  1:1391153     0.300431 
     1      1341346  1:1341346      1      1391161  1:1391161    0.0295304 
     1      1341346  1:1341346      1      1391168  1:1391168   0.00821183 
     1      1341384  1:1341384      1      1341404  1:1341404     0.505072 
     1      1341384  1:1341384      1      1371187  1:1371187     0.391293 
     1      1341384  1:1341384      1      1372516  1:1372516   0.00832178 
     1      1341384  1:1341384      1      1372538  1:1372538    0.0178571 
     1      1341384  1:1341384      1      1377198  1:1377198    0.0136054 
     1      1341384  1:1341384      1      1391153  1:1391153    0.0543894 
     1      1341384  1:1341384      1      1391161  1:1391161     0.103111 
     1      1341384  1:1341384      1      1391168  1:1391168   0.00418629 
     1      1341384  1:1341384      1      1392182  1:1392182  0.000797268 
     1      1341404  1:1341404      1      1371187  1:1371187     0.299803 
     1      1341404  1:1341404      1      1372516  1:1372516    0.0107307 
     1      1341404  1:1341404      1      1372538  1:1372538    0.0230263 
     1      1341404  1:1341404      1      1377198  1:1377198    0.0175439 
     1      1341404  1:1341404      1      1391153  1:1391153     0.261127 
     1      1341404  1:1341404      1      1391161  1:1391161     0.212784 
     1      1341404  1:1341404      1      1391168  1:1391168    0.0100825 
     1      1341404  1:1341404      1      1392182  1:1392182    0.0107307 
     1      1341404  1:1341404      1      1392233  1:1392233     0.351726 
     1      1371187  1:1371187      1      1372516  1:1372516   0.00461872 
     1      1371187  1:1371187      1      1372538  1:1372538     0.009911 
     1      1371187  1:1371187      1      1377198  1:1377198   0.00755124 
     1      1371187  1:1371187      1      1391153  1:1391153    0.0183033 
     1      1371187  1:1371187      1      1391161  1:1391161     0.216862 
     1      1371187  1:1371187      1      1391168  1:1391168    0.0564387 
     1      1371187  1:1371187      1      1392182  1:1392182   0.00461872 
     1      1371187  1:1371187      1      1392233  1:1392233     0.507095 
     1      1371187  1:1371187      1      1392234  1:1392234    0.0562499 
     1      1372516  1:1372516      1      1372538  1:1372538    0.0153598 
     1      1372516  1:1372516      1      1377198  1:1377198    0.0260441 
     1      1372516  1:1372516      1      1391153  1:1391153    0.0091082 
     1      1372516  1:1372516      1      1391161  1:1391161   0.00605595 
     1      1372516  1:1372516      1      1391168  1:1391168   0.00427943 
     1      1372516  1:1372516      1      1392182  1:1392182    0.0562499 
     1      1372516  1:1372516      1      1392233  1:1392233    0.0091082 
     1      1372516  1:1372516      1      1392234  1:1392234   0.00461872 
     1      1372516  1:1372516      1      1395715  1:1395715    0.0169903 
     1      1372538  1:1372538      1      1377198  1:1377198     0.021164 
     1      1372538  1:1372538      1      1391153  1:1391153  0.000852026 
     1      1372538  1:1372538      1      1391161  1:1391161   0.00723257 
     1      1372538  1:1372538      1      1391168  1:1391168  0.000228938 
     1      1372538  1:1372538      1      1392182  1:1392182     0.009911 
     1      1372538  1:1372538      1      1392233  1:1392233  0.000852026 
     1      1372538  1:1372538      1      1392234  1:1392234    0.0153598 
     1      1372538  1:1372538      1      1395715  1:1395715    0.0225074 
     1      1372538  1:1372538      1      1395730  1:1395730    0.0225074 
     1      1377198  1:1377198      1      1391153  1:1391153    0.0148912 
     1      1377198  1:1377198      1      1391161  1:1391161   0.00990099 
     1      1377198  1:1377198      1      1391168  1:1391168   0.00854701 
     1      1377198  1:1377198      1      1392182  1:1392182    0.0815226 
     1      1377198  1:1377198      1      1392233  1:1392233    0.0148912 
     1      1377198  1:1377198      1      1392234  1:1392234   0.00755124 
     1      1377198  1:1377198      1      1395715  1:1395715  0.000229568 
     1      1377198  1:1377198      1      1395730  1:1395730  0.000229568 
     1      1377198  1:1377198      1      1396162  1:1396162  0.000229568 
     1      1391153  1:1391153      1      1391161  1:1391161     0.372004 
     1      1391153  1:1391153      1      1391168  1:1391168   0.00927903 
     1      1391153  1:1391153      1      1392182  1:1392182    0.0091082 
     1      1391153  1:1391153      1      1392233  1:1392233     0.227153 
     1      1391153  1:1391153      1      1392234  1:1392234     0.507095 
     1      1391153  1:1391153      1      1395715  1:1395715    0.0335052 
     1      1391153  1:1391153      1      1395730  1:1395730    0.0335052 
     1      1391153  1:1391153      1      1396162  1:1396162    0.0335052 
     1      1391153  1:1391153      1      1396174  1:1396174    0.0122054 
     1      1391161  1:1391161      1      1391168  1:1391168     0.128713 
     1      1391161  1:1391161      1      1392182  1:1392182   0.00605595 
     1      1391161  1:1391161      1      1392233  1:1392233     0.372004 
     1      1391161  1:1391161      1      1392234  1:1392234     0.361875 
     1      1391161  1:1391161      1      1395715  1:1395715    0.0222772 
     1      1391161  1:1391161      1      1395730  1:1395730    0.0222772 
     1      1391161  1:1391161      1      1396162  1:1396162    0.0222772 
     1      1391161  1:1391161      1      1396174  1:1396174    0.0365575 
     1      1391161  1:1391161      1      1409392  1:1409392   0.00925541 
     1      1391168  1:1391168      1      1392182  1:1392182   0.00427943 
     1      1391168  1:1391168      1      1392233  1:1392233    0.0444702 
     1      1391168  1:1391168      1      1392234  1:1392234    0.0261863 
     1      1391168  1:1391168      1      1395715  1:1395715    0.0192308 
     1      1391168  1:1391168      1      1395730  1:1395730    0.0192308 
     1      1391168  1:1391168      1      1396162  1:1396162    0.0192308 
     1      1391168  1:1391168      1      1396174  1:1396174   0.00724578 
     1      1391168  1:1391168      1      1409392  1:1409392   0.00570027 
     1      1391168  1:1391168      1      1409398  1:1409398  7.59734e-05 
     1      1392182  1:1392182      1      1392233  1:1392233    0.0091082 
     1      1392182  1:1392182      1      1392234  1:1392234   0.00461872 
     1      1392182  1:1392182      1      1395715  1:1395715    0.0169903 
     1      1392182  1:1392182      1      1395730  1:1395730    0.0169903 
     1      1392182  1:1392182      1      1396162  1:1396162    0.0169903 
     1      1392182  1:1392182      1      1396174  1:1396174    0.0259255 
     1      1392182  1:1392182      1      1409392  1:1409392    0.0091082 
     1      1392182  1:1392182      1      1409398  1:1409398    0.0151025 
     1      1392182  1:1392182      1      1409435  1:1409435   0.00533029 
     1      1392233  1:1392233      1      1392234  1:1392234     0.507095 
     1      1392233  1:1392233      1      1395715  1:1395715    0.0335052 
     1      1392233  1:1392233      1      1395730  1:1395730    0.0335052 
     1      1392233  1:1392233      1      1396162  1:1396162    0.0335052 
     1      1392233  1:1392233      1      1396174  1:1396174    0.0549828 
     1      1392233  1:1392233      1      1409392  1:1409392   0.00163572 
     1      1392233  1:1392233      1      1409398  1:1409398    0.0297824 
     1      1392233  1:1392233      1      1409435  1:1409435     0.585219 
     1      1392233  1:1392233      1      1410624  1:1410624    0.0611711 
     1      1392234  1:1392234      1      1395715  1:1395715    0.0169903 
     1      1392234  1:1392234      1      1395730  1:1395730    0.0169903 
     1      1392234  1:1392234      1      1396162  1:1396162    0.0169903 
     1      1392234  1:1392234      1      1396174  1:1396174    0.0278815 
     1      1392234  1:1392234      1      1409392  1:1409392    0.0091082 
     1      1392234  1:1392234      1      1409398  1:1409398    0.0151025 
     1      1392234  1:1392234      1      1409435  1:1409435      0.41479 
     1      1392234  1:1392234      1      1410624  1:1410624      0.04705 
     1      1392234  1:1392234      1      1419374  1:1419374    0.0403827 
     1      1395715  1:1395715      1      1395730  1:1395730            1 
     1      1395715  1:1395715      1      1396162  1:1396162            1 
     1      1395715  1:1395715      1      1396174  1:1396174    0.0730168 
     1      1395715  1:1395715      1      1409392  1:1409392    0.0017843 
     1      1395715  1:1395715      1      1409398  1:1409398    0.0138889 
     1      1395715  1:1395715      1      1409435  1:1409435    0.0196078 
     1      1395715  1:1395715      1      1410624  1:1410624   0.00213675 
     1      1395715  1:1395715      1      1419374  1:1419374   0.00715801 
     1      1395715  1:1395715      1      1422819  1:1422819   0.00144456 
     1      1395730  1:1395730      1      1396162  1:1396162            1 
     1      1395730  1:1395730      1      1396174  1:1396174    0.0730168 
     1      1395730  1:1395730      1      1409392  1:1409392    0.0017843 
     1      1395730  1:1395730      1      1409398  1:1409398    0.0138889 
     1      1395730  1:1395730      1      1409435  1:1409435    0.0196078 
     1      1395730  1:1395730      1      1410624  1:1410624   0.00213675 
     1      1395730  1:1395730      1      1419374  1:1419374   0.00715801 
     1      1395730  1:1395730      1      1422819  1:1422819   0.00144456 
     1      1395730  1:1395730      1      1422911  1:1422911     0.173077 
     1      1396162  1:1396162      1      1396174  1:1396174    0.0730168 
     1      1396162  1:1396162      1      1409392  1:1409392    0.0017843 
     1      1396162  1:1396162      1      1409398  1:1409398    0.0138889 
     1      1396162  1:1396162      1      1409435  1:1409435    0.0196078 
     1      1396162  1:1396162      1      1410624  1:1410624   0.00213675 
     1      1396162  1:1396162      1      1419374  1:1419374   0.00715801 
     1      1396162  1:1396162      1      1422819  1:1422819   0.00144456 
     1      1396162  1:1396162      1      1422911  1:1422911     0.173077 
     1      1396162  1:1396162      1      1430893  1:1430893     0.647676 
     1      1396174  1:1396174      1      1409392  1:1409392    0.0549828 
     1      1396174  1:1396174      1      1409398  1:1409398   0.00890313 
     1      1396174  1:1396174      1      1409435  1:1409435     0.032177 
     1      1396174  1:1396174      1      1410624  1:1410624     0.235056 
     1      1396174  1:1396174      1      1419374  1:1419374     0.173861 
     1      1396174  1:1396174      1      1422819  1:1422819   0.00479264 
     1      1396174  1:1396174      1      1422911  1:1422911   0.00136971 
     1      1396174  1:1396174      1      1430893  1:1430893    0.0330035 
     1      1396174  1:1396174      1      1433419  1:1433419     0.026602 
     1      1409392  1:1409392      1      1409398  1:1409398     0.169354 
     1      1409392  1:1409392      1      1409435  1:1409435    0.0105114 
     1      1409392  1:1409392      1      1410624  1:1410624    0.0611711 
     1      1409392  1:1409392      1      1419374  1:1419374    0.0796354 
     1      1409392  1:1409392      1      1422819  1:1422819    0.0089724 
     1      1409392  1:1409392      1      1422911  1:1422911    0.0444702 
     1      1409392  1:1409392      1      1430893  1:1430893   0.00247339 
     1      1409392  1:1409392      1      1433419  1:1433419  5.01595e-07 
     1      1409392  1:1409392      1      1454777  1:1454777  0.000347816 
     1      1409398  1:1409398      1      1409435  1:1409435    0.0174292 
     1      1409398  1:1409398      1      1410624  1:1410624    0.0401899 
     1      1409398  1:1409398      1      1419374  1:1419374    0.0471505 
     1      1409398  1:1409398      1      1422819  1:1422819   0.00884796 
     1      1409398  1:1409398      1      1422911  1:1422911    0.0109402 
     1      1409398  1:1409398      1      1430893  1:1430893     0.015992 
     1      1409398  1:1409398      1      1433419  1:1433419    0.0359829 
     1      1409398  1:1409398      1      1454777  1:1454777    0.0350877 
     1      1409398  1:1409398      1      1455710  1:1455710    0.0350877 
     1      1409435  1:1409435      1      1410624  1:1410624    0.0261857 
     1      1409435  1:1409435      1      1419374  1:1419374    0.0205868 
     1      1409435  1:1409435      1      1422819  1:1422819    0.0180588 
     1      1409435  1:1409435      1      1422911  1:1422911     0.070429 
     1      1409435  1:1409435      1      1430893  1:1430893    0.0207347 
     1      1409435  1:1409435      1      1433419  1:1433419   0.00546936 
     1      1409435  1:1409435      1      1454777  1:1454777     0.363347 
     1      1409435  1:1409435      1      1455710  1:1455710     0.250774 
     1      1409435  1:1409435      1      1455715  1:1455715   0.00490196 
     1      1410624  1:1410624      1      1419374  1:1419374     0.124501 
     1      1410624  1:1410624      1      1422819  1:1422819     0.216762 
     1      1410624  1:1410624      1      1422911  1:1422911   0.00820805 
     1      1410624  1:1410624      1      1430893  1:1430893  0.000721861 
     1      1410624  1:1410624      1      1433419  1:1433419     0.126551 
     1      1410624  1:1410624      1      1454777  1:1454777     0.109312 
     1      1410624  1:1410624      1      1455710  1:1455710    0.0765872 
     1      1410624  1:1410624      1      1455715  1:1455715    0.0276923 
     1      1410624  1:1410624      1      1456555  1:1456555    0.0561915 
     1      1419374  1:1419374      1      1422819  1:1422819    0.0317867 
     1      1419374  1:1419374      1      1422911  1:1422911   0.00087313 
     1      1419374  1:1419374      1      1430893  1:1430893  0.000390226 
     1      1419374  1:1419374      1      1433419  1:1433419    0.0770391 
     1      1419374  1:1419374      1      1454777  1:1454777    0.0938215 
     1      1419374  1:1419374      1      1455710  1:1455710   0.00759676 
     1      1419374  1:1419374      1      1455715  1:1455715     0.028632 
     1      1419374  1:1419374      1      1456555  1:1456555     0.024627 
     1      1419374  1:1419374      1      1467844  1:1467844  0.000151492 
     1      1422819  1:1422819      1      1422911  1:1422911   0.00570727 
     1      1422819  1:1422819      1      1430893  1:1430893   0.00291097 
     1      1422819  1:1422819      1      1433419  1:1433419  2.05583e-06 
     1      1422819  1:1422819      1      1454777  1:1454777    0.0867309 
     1      1422819  1:1422819      1      1455710  1:1455710    0.0867309 
     1      1422819  1:1422819      1      1455715  1:1455715     0.159263 
     1      1422819  1:1422819      1      1456555  1:1456555    0.0299758 
     1      1422819  1:1422819      1      1467844  1:1467844   0.00496999 
     1      1422819  1:1422819      1      1484565  1:1484565     0.043082 
     1      1422911  1:1422911      1      1430893  1:1430893     0.183024 
     1      1422911  1:1422911      1      1433419  1:1433419    0.0109473 
     1      1422911  1:1422911      1      1454777  1:1454777      0.06867 
     1      1422911  1:1422911      1      1455710  1:1455710     0.136758 
     1      1422911  1:1422911      1      1455715  1:1455715    0.0167521 
     1      1422911  1:1422911      1      1456555  1:1456555    0.0427605 
     1      1422911  1:1422911      1      1467844  1:1467844     0.032967 
     1      1422911  1:1422911      1      1484565  1:1484565      0.11329 
     1      1422911  1:1422911      1      1493878  1:1493878   0.00268141 
     1      1430893  1:1430893      1      1433419  1:1433419    0.0483253 
     1      1430893  1:1430893      1      1454777  1:1454777   0.00547972 
     1      1430893  1:1430893      1      1455710  1:1455710    0.0417423 
     1      1430893  1:1430893      1      1455715  1:1455715    0.0244878 
     1      1430893  1:1430893      1      1456555  1:1456555     0.370352 
     1      1430893  1:1430893      1      1467844  1:1467844    0.0125889 
     1      1430893  1:1430893      1      1484565  1:1484565    0.0207347 
     1      1430893  1:1430893      1      1493878  1:1493878  0.000793721 
     1      1430893  1:1430893      1      1502407  1:1502407  2.37976e-05 
     1      1433419  1:1433419      1      1454777  1:1454777  0.000543738 
     1      1433419  1:1433419      1      1455710  1:1455710  0.000543738 
     1      1433419  1:1433419      1      1455715  1:1455715    0.0512334 
     1      1433419  1:1433419      1      1456555  1:1456555    0.0266577 
     1      1433419  1:1433419      1      1467844  1:1467844   0.00870456 
     1      1433419  1:1433419      1      1484565  1:1484565   0.00546936 
     1      1433419  1:1433419      1      1493878  1:1493878    0.0143369 
     1      1433419  1:1433419      1      1502407  1:1502407   0.00870456 
     1      1433419  1:1433419      1      1502424  1:1502424    0.0105459 
     1      1454777  1:1454777      1      1455710  1:1455710     0.377039 
     1      1454777  1:1454777      1      1455715  1:1455715    0.0175439 
     1      1454777  1:1454777      1      1456555  1:1456555    0.0230263 
     1      1454777  1:1454777      1      1467844  1:1467844    0.0281036 
     1      1454777  1:1454777      1      1484565  1:1484565    0.0880633 
     1      1454777  1:1454777      1      1493878  1:1493878    0.0123839 
     1      1454777  1:1454777      1      1502407  1:1502407    0.0075188 
     1      1454777  1:1454777      1      1502424  1:1502424    0.0190058 
     1      1454777  1:1454777      1      1502487  1:1502487     0.071816 
     1      1455710  1:1455710      1      1455715  1:1455715     0.034386 
     1      1455710  1:1455710      1      1456555  1:1456555    0.0230263 
     1      1455710  1:1455710      1      1467844  1:1467844    0.0281036 
     1      1455710  1:1455710      1      1484565  1:1484565     0.496732 
     1      1455710  1:1455710      1      1493878  1:1493878    0.0123839 
     1      1455710  1:1455710      1      1502407  1:1502407    0.0281036 
     1      1455710  1:1455710      1      1502424  1:1502424   0.00910931 
     1      1455710  1:1455710      1      1502487  1:1502487     0.428483 
     1      1455710  1:1455710      1      1520322  1:1520322     0.316932 
     1      1455715  1:1455715      1      1456555  1:1456555    0.0119048 
     1      1455715  1:1455715      1      1467844  1:1467844     0.047619 
     1      1455715  1:1455715      1      1484565  1:1484565   0.00490196 
     1      1455715  1:1455715      1      1493878  1:1493878    0.0441176 
     1      1455715  1:1455715      1      1502407  1:1502407    0.0171429 
     1      1455715  1:1455715      1      1502424  1:1502424    0.0576923 
     1      1455715  1:1455715      1      1502487  1:1502487   0.00110011 
     1      1455715  1:1455715      1      1520322  1:1520322    0.0512334 
     1      1455715  1:1455715      1      1530272  1:1530272    0.0111557 
     1      1456555  1:1456555      1      1467844  1:1467844   0.00694444 
     1      1456555  1:1456555      1      1484565  1:1484565    0.0114379 
     1      1456555  1:1456555      1      1493878  1:1493878    0.0980976 
     1      1456555  1:1456555      1      1502407  1:1502407   0.00226757 
     1      1456555  1:1456555      1      1502424  1:1502424   0.00841346 
     1      1456555  1:1456555      1      1502487  1:1502487  0.000209545 
     1      1456555  1:1456555      1      1520322  1:1520322    0.0266577 
     1      1456555  1:1456555      1      1530272  1:1530272  0.000764965 
     1      1456555  1:1456555      1      1530321  1:1530321     0.196954 
     1      1467844  1:1467844      1      1484565  1:1484565   0.00373483 
     1      1467844  1:1467844      1      1493878  1:1493878   0.00373483 
     1      1467844  1:1467844      1      1502407  1:1502407     0.137959 
     1      1467844  1:1467844      1      1502424  1:1502424   0.00274725 
     1      1467844  1:1467844      1      1502487  1:1502487   0.00424328 
     1      1467844  1:1467844      1      1520322  1:1520322    0.0219572 
     1      1467844  1:1467844      1      1530272  1:1530272  0.000531225 
     1      1467844  1:1467844      1      1530321  1:1530321    0.0140056 
     1      1467844  1:1467844      1      1554779  1:1554779  0.000201681 
     1      1484565  1:1484565      1      1493878  1:1493878   0.00615148 
     1      1484565  1:1484565      1      1502407  1:1502407    0.0756303 
     1      1484565  1:1484565      1      1502424  1:1502424   0.00452489 
     1      1484565  1:1484565      1      1502487  1:1502487     0.880174 
     1      1484565  1:1484565      1      1520322  1:1520322     0.071635 
     1      1484565  1:1484565      1      1530272  1:1530272    0.0255138 
     1      1484565  1:1484565      1      1530321  1:1530321    0.0230681 
     1      1484565  1:1484565      1      1554779  1:1554779    0.0230681 
     1      1484565  1:1484565      1      1554797  1:1554797   0.00698893 
     1      1493878  1:1493878      1      1502407  1:1502407    0.0114379 
     1      1493878  1:1493878      1      1502424  1:1502424   0.00452489 
     1      1493878  1:1493878      1      1502487  1:1502487   0.00194676 
     1      1493878  1:1493878      1      1520322  1:1520322    0.0143369 
     1      1493878  1:1493878      1      1530272  1:1530272    0.0610044 
     1      1493878  1:1493878      1      1530321  1:1530321   0.00467128 
     1      1493878  1:1493878      1      1554779  1:1554779    0.0706459 
     1      1493878  1:1493878      1      1554797  1:1554797    0.0295304 
     1      1493878  1:1493878      1      1566304  1:1566304  0.000264002 
     1      1502407  1:1502407      1      1502424  1:1502424   0.00274725 
     1      1502407  1:1502407      1      1502487  1:1502487     0.170203 
     1      1502407  1:1502407      1      1520322  1:1520322   0.00870456 
     1      1502407  1:1502407      1      1530272  1:1530272  0.000531225 
     1      1502407  1:1502407      1      1530321  1:1530321    0.0140056 
     1      1502407  1:1502407      1      1554779  1:1554779  0.000201681 
     1      1502407  1:1502407      1      1554797  1:1554797   0.00424328 
     1      1502407  1:1502407      1      1566304  1:1566304   0.00810537 
     1      1502407  1:1502407      1      1566376  1:1566376   0.00373483 
     1      1502424  1:1502424      1      1502487  1:1502487    0.0051409 
     1      1502424  1:1502424      1      1520322  1:1520322    0.0141139 
     1      1502424  1:1502424      1      1530272  1:1530272   0.00240563 
     1      1502424  1:1502424      1      1530321  1:1530321    0.0634238 
     1      1502424  1:1502424      1      1554779  1:1554779   0.00369532 
     1      1502424  1:1502424      1      1554797  1:1554797    0.0051409 
     1      1502424  1:1502424      1      1566304  1:1566304   0.00981997 
     1      1502424  1:1502424      1      1566376  1:1566376   0.00452489 
     1      1502424  1:1502424      1      1566879  1:1566879    0.0704239 
     1      1502487  1:1502487      1      1520322  1:1520322     0.057315 
     1      1502487  1:1502487      1      1530272  1:1530272   0.00868355 
     1      1502487  1:1502487      1      1530321  1:1530321    0.0262085 
     1      1502487  1:1502487      1      1554779  1:1554779   0.00684657 
     1      1502487  1:1502487      1      1554797  1:1554797    0.0079404 
     1      1502487  1:1502487      1      1566304  1:1566304    0.0151675 
     1      1502487  1:1502487      1      1566376  1:1566376   0.00698893 
     1      1502487  1:1502487      1      1566879  1:1566879   0.00605595 
     1      1502487  1:1502487      1      1566917  1:1566917   0.00101781 
     1      1520322  1:1520322      1      1530272  1:1530272   0.00010189 
     1      1520322  1:1520322      1      1530321  1:1530321    0.0295345 
     1      1520322  1:1520322      1      1554779  1:1554779    0.0537634 
     1      1520322  1:1520322      1      1554797  1:1554797    0.0162887 
     1      1520322  1:1520322      1      1566304  1:1566304    0.0311142 
     1      1520322  1:1520322      1      1566376  1:1566376    0.0143369 
     1      1520322  1:1520322      1      1566879  1:1566879     0.012423 
     1      1520322  1:1520322      1      1566917  1:1566917    0.0162887 
     1      1520322  1:1520322      1      1572524  1:1572524    0.0203106 
     1      1530272  1:1530272      1      1530321  1:1530321    0.0956768 
     1      1530272  1:1530272      1      1554779  1:1554779       0.1197 
     1      1530272  1:1530272      1      1554797  1:1554797     0.046267 
     1      1530272  1:1530272      1      1566304  1:1566304    0.0553704 
     1      1530272  1:1530272      1      1566376  1:1566376    0.0274387 
     1      1530272  1:1530272      1      1566879  1:1566879    0.0123044 
     1      1530272  1:1530272      1      1566917  1:1566917   0.00868355 
     1      1530272  1:1530272      1      1572524  1:1572524    0.0361446 
     1      1530272  1:1530272      1      1572599  1:1572599    0.0274387 
     1      1530321  1:1530321      1      1554779  1:1554779   0.00027128 
     1      1530321  1:1530321      1      1554797  1:1554797  1.29425e-05 
     1      1530321  1:1530321      1      1566304  1:1566304     0.578723 
     1      1530321  1:1530321      1      1566376  1:1566376   0.00974625 
     1      1530321  1:1530321      1      1566879  1:1566879     0.045835 
     1      1530321  1:1530321      1      1566917  1:1566917     0.153769 
     1      1530321  1:1530321      1      1572524  1:1572524     0.377778 
     1      1530321  1:1530321      1      1572599  1:1572599  0.000230681 
     1      1530321  1:1530321      1      1573262  1:1573262    0.0262085 
     1      1554779  1:1554779      1      1554797  1:1554797      0.30297 
     1      1554779  1:1554779      1      1566304  1:1566304    0.0101377 
     1      1554779  1:1554779      1      1566376  1:1566376   0.00974625 
     1      1554779  1:1554779      1      1566879  1:1566879     0.045835 
     1      1554779  1:1554779      1      1566917  1:1566917   0.00570763 
     1      1554779  1:1554779      1      1572524  1:1572524    0.0326797 
     1      1554779  1:1554779      1      1572599  1:1572599     0.033218 
     1      1554779  1:1554779      1      1573262  1:1573262    0.0262085 
     1      1554779  1:1554779      1      1606284  1:1606284    0.0575448 
     1      1554797  1:1554797      1      1566304  1:1566304   0.00422489 
     1      1554797  1:1554797      1      1566376  1:1566376    0.0295304 
     1      1554797  1:1554797      1      1566879  1:1566879   0.00337052 
     1      1554797  1:1554797      1      1566917  1:1566917    0.0079404 
     1      1554797  1:1554797      1      1572524  1:1572524   0.00990099 
     1      1554797  1:1554797      1      1572599  1:1572599   0.00698893 
     1      1554797  1:1554797      1      1573262  1:1573262    0.0079404 
     1      1554797  1:1554797      1      1606284  1:1606284    0.0174344 
     1      1554797  1:1554797      1      1606356  1:1606356  0.000275028 
     1      1566304  1:1566304      1      1566376  1:1566376    0.0332479 
     1      1566304  1:1566304      1      1566879  1:1566879    0.0107563 
     1      1566304  1:1566304      1      1566917  1:1566917    0.0253055 
     1      1566304  1:1566304      1      1572524  1:1572524     0.652778 
     1      1566304  1:1566304      1      1572599  1:1572599      0.01335 
     1      1566304  1:1566304      1      1573262  1:1573262    0.0151675 
     1      1566304  1:1566304      1      1606284  1:1606284   0.00927639 
     1      1566304  1:1566304      1      1606356  1:1606356     0.484707 
     1      1566304  1:1566304      1      1606391  1:1606391    0.0115679 
     1      1566376  1:1566376      1      1566879  1:1566879   0.00533029 
     1      1566376  1:1566376      1      1566917  1:1566917   0.00698893 
     1      1566376  1:1566376      1      1572524  1:1572524    0.0196078 
     1      1566376  1:1566376      1      1572599  1:1572599   0.00615148 
     1      1566376  1:1566376      1      1573262  1:1573262   0.00698893 
     1      1566376  1:1566376      1      1606284  1:1606284    0.0153453 
     1      1566376  1:1566376      1      1606356  1:1606356    0.0150123 
     1      1566376  1:1566376      1      1606391  1:1606391   0.00533029 
     1      1566376  1:1566376      1      1622446  1:1622446    0.0294118 
     1      1566879  1:1566879      1      1566917  1:1566917    0.0376097 
     1      1566879  1:1566879      1      1572524  1:1572524   0.00755124 
     1      1566879  1:1566879      1      1572599  1:1572599   0.00533029 
     1      1566879  1:1566879      1      1573262  1:1573262   0.00605595 
     1      1566879  1:1566879      1      1606284  1:1606284    0.0132967 
     1      1566879  1:1566879      1      1606356  1:1606356   0.00312067 
     1      1566879  1:1566879      1      1606391  1:1606391   0.00461872 
     1      1566879  1:1566879      1      1622446  1:1622446  5.77901e-05 
     1      1566879  1:1566879      1      1637864  1:1637864    0.0031754 
     1      1566917  1:1566917      1      1572524  1:1572524  0.000122234 
     1      1566917  1:1566917      1      1572599  1:1572599    0.0295304 
     1      1566917  1:1566917      1      1573262  1:1573262    0.0079404 
     1      1566917  1:1566917      1      1606284  1:1606284    0.0174344 
     1      1566917  1:1566917      1      1606356  1:1606356    0.0332783 
     1      1566917  1:1566917      1      1606391  1:1606391   0.00605595 
     1      1566917  1:1566917      1      1622446  1:1622446    0.0697195 
     1      1566917  1:1566917      1      1637864  1:1637864   0.00608406 
     1      1566917  1:1566917      1      1637893  1:1637893   0.00453478 
     1      1572524  1:1572524      1      1572599  1:1572599    0.0087146 
     1      1572524  1:1572524      1      1573262  1:1573262   0.00990099 
     1      1572524  1:1572524      1      1606284  1:1606284    0.0324745 
     1      1572524  1:1572524      1      1606356  1:1606356     0.265381 
     1      1572524  1:1572524      1      1606391  1:1606391   0.00755124 
     1      1572524  1:1572524      1      1622446  1:1622446    0.0416667 
     1      1572524  1:1572524      1      1637864  1:1637864    0.0960452 
     1      1572524  1:1572524      1      1637893  1:1637893    0.0892532 
     1      1572524  1:1572524      1      1637914  1:1637914    0.0892532 
     1      1572599  1:1572599      1      1573262  1:1573262   0.00698893 
     1      1572599  1:1572599      1      1606284  1:1606284    0.0153453 
     1      1572599  1:1572599      1      1606356  1:1606356    0.0196078 
     1      1572599  1:1572599      1      1606391  1:1606391   0.00533029 
     1      1572599  1:1572599      1      1622446  1:1622446    0.0900735 
     1      1572599  1:1572599      1      1637864  1:1637864    0.0258636 
     1      1572599  1:1572599      1      1637893  1:1637893    0.0294478 
     1      1572599  1:1572599      1      1637914  1:1637914    0.0294478 
     1      1572599  1:1572599      1      1637980  1:1637980     0.154743 
     1      1573262  1:1573262      1      1606284  1:1606284    0.0174344 
     1      1573262  1:1573262      1      1606356  1:1606356   0.00990099 
     1      1573262  1:1573262      1      1606391  1:1606391     0.216862 
     1      1573262  1:1573262      1      1622446  1:1622446     0.114595 
     1      1573262  1:1573262      1      1637864  1:1637864  0.000131984 
     1      1573262  1:1573262      1      1637893  1:1637893  3.68053e-07 
     1      1573262  1:1573262      1      1637914  1:1637914  3.68053e-07 
     1      1573262  1:1573262      1      1637980  1:1637980     0.175809 
     1      1573262  1:1573262      1      1659209  1:1659209     0.019802 
     1      1606284  1:1606284      1      1606356  1:1606356   0.00739734 
     1      1606284  1:1606284      1      1606391  1:1606391    0.0132967 
     1      1606284  1:1606284      1      1622446  1:1622446    0.0465227 
     1      1606284  1:1606284      1      1637864  1:1637864    0.0271777 
     1      1606284  1:1606284      1      1637893  1:1637893    0.0222684 
     1      1606284  1:1606284      1      1637914  1:1637914    0.0222684 
     1      1606284  1:1606284      1      1637980  1:1637980    0.0991662 
     1      1606284  1:1606284      1      1659209  1:1659209    0.0434783 
     1      1606284  1:1606284      1      1659241  1:1659241    0.0112876 
     1      1606356  1:1606356      1      1606391  1:1606391   0.00312067 
     1      1606356  1:1606356      1      1622446  1:1622446   0.00260417 
     1      1606356  1:1606356      1      1637864  1:1637864     0.216102 
     1      1606356  1:1606356      1      1637893  1:1637893      0.20082 
     1      1606356  1:1606356      1      1637914  1:1637914      0.20082 
     1      1606356  1:1606356      1      1637980  1:1637980    0.0133284 
     1      1606356  1:1606356      1      1659209  1:1659209   0.00347222 
     1      1606356  1:1606356      1      1659241  1:1659241    0.0144231 
     1      1606356  1:1606356      1      1659282  1:1659282   0.00367309 
     1      1606391  1:1606391      1      1622446  1:1622446     0.117025 
     1      1606391  1:1606391      1      1637864  1:1637864    0.0587461 
     1      1606391  1:1606391      1      1637893  1:1637893    0.0545918 
     1      1606391  1:1606391      1      1637914  1:1637914    0.0545918 
     1      1606391  1:1606391      1      1637980  1:1637980    0.0825713 
     1      1606391  1:1606391      1      1659209  1:1659209    0.0151025 
     1      1606391  1:1606391      1      1659241  1:1659241   0.00392084 
     1      1606391  1:1606391      1      1659282  1:1659282     0.432886 
     1      1606391  1:1606391      1      1663099  1:1663099    0.0585992 
     1      1622446  1:1622446      1      1637864  1:1637864   0.00138473 
     1      1622446  1:1622446      1      1637893  1:1637893   0.00022304 
     1      1622446  1:1622446      1      1637914  1:1637914   0.00022304 
     1      1622446  1:1622446      1      1637980  1:1637980     0.533691 
     1      1622446  1:1622446      1      1659209  1:1659209     0.204537 
     1      1622446  1:1622446      1      1659241  1:1659241    0.0451389 
     1      1622446  1:1622446      1      1659282  1:1659282     0.166667 
     1      1622446  1:1622446      1      1663099  1:1663099     0.166667 
     1      1622446  1:1622446      1      1663110  1:1663110       0.0375 
     1      1637864  1:1637864      1      1637893  1:1637893     0.929283 
     1      1637864  1:1637864      1      1637914  1:1637914     0.929283 
     1      1637864  1:1637864      1      1637980  1:1637980   0.00106419 
     1      1637864  1:1637864      1      1659209  1:1659209   0.00118164 
     1      1637864  1:1637864      1      1659241  1:1659241   0.00956319 
     1      1637864  1:1637864      1      1659282  1:1659282    0.0960452 
     1      1637864  1:1637864      1      1663099  1:1663099    0.0100532 
     1      1637864  1:1637864      1      1663110  1:1663110   0.00162845 
     1      1637864  1:1637864      1      1663114  1:1663114  0.000149542 
     1      1637893  1:1637893      1      1637914  1:1637914            1 
     1      1637893  1:1637893      1      1637980  1:1637980   0.00345448 
     1      1637893  1:1637893      1      1659209  1:1659209   0.00267648 
     1      1637893  1:1637893      1      1659241  1:1659241    0.0114287 
     1      1637893  1:1637893      1      1659282  1:1659282    0.0892532 
     1      1637893  1:1637893      1      1663099  1:1663099   0.00677484 
     1      1637893  1:1637893      1      1663110  1:1663110    0.0008364 
     1      1637893  1:1637893      1      1663114  1:1663114  0.000902363 
     1      1637893  1:1637893      1      1663127  1:1663127  0.000394011 
     1      1637914  1:1637914      1      1637980  1:1637980   0.00345448 
     1      1637914  1:1637914      1      1659209  1:1659209   0.00267648 
     1      1637914  1:1637914      1      1659241  1:1659241    0.0114287 
     1      1637914  1:1637914      1      1659282  1:1659282    0.0892532 
     1      1637914  1:1637914      1      1663099  1:1663099   0.00677484 
     1      1637914  1:1637914      1      1663110  1:1663110    0.0008364 
     1      1637914  1:1637914      1      1663114  1:1663114  0.000902363 
     1      1637914  1:1637914      1      1663127  1:1663127  0.000394011 
     1      1637914  1:1637914      1      1668902  1:1668902    0.0630023 
     1      1637980  1:1637980      1      1659209  1:1659209     0.262639 
     1      1637980  1:1637980      1      1659241  1:1659241     0.113825 
     1      1637980  1:1637980      1      1659282  1:1659282     0.219219 
     1      1637980  1:1637980      1      1663099  1:1663099     0.259996 
     1      1637980  1:1637980      1      1663110  1:1663110    0.0506849 
     1      1637980  1:1637980      1      1663114  1:1663114      0.23665 
     1      1637980  1:1637980      1      1663127  1:1663127      0.30887 
     1      1637980  1:1637980      1      1668902  1:1668902     0.154743 
     1      1637980  1:1637980      1      1674855  1:1674855  1.14801e-05 
     1      1659209  1:1659209      1      1659241  1:1659241   0.00890313 
     1      1659209  1:1659209      1      1659282  1:1659282    0.0246914 
     1      1659209  1:1659209      1      1663099  1:1663099      0.03125 
     1      1659209  1:1659209      1      1663110  1:1663110    0.0222222 
     1      1659209  1:1659209      1      1663114  1:1663114    0.0965757 
     1      1659209  1:1659209      1      1663127  1:1663127     0.183145 
     1      1659209  1:1659209      1      1668902  1:1668902    0.0174292 
     1      1659209  1:1659209      1      1674855  1:1674855    0.0430663 
     1      1659209  1:1659209      1      1674897  1:1674897    0.0430663 
     1      1659241  1:1659241      1      1659282  1:1659282   0.00641026 
     1      1659241  1:1659241      1      1663099  1:1663099    0.0785256 
     1      1659241  1:1659241      1      1663110  1:1663110   0.00576923 
     1      1659241  1:1659241      1      1663114  1:1663114    0.0845406 
     1      1659241  1:1659241      1      1663127  1:1663127    0.0516394 
     1      1659241  1:1659241      1      1668902  1:1668902   0.00452489 
     1      1659241  1:1659241      1      1674855  1:1674855   0.00448469 
     1      1659241  1:1659241      1      1674897  1:1674897   0.00448469 
     1      1659241  1:1659241      1      1674902  1:1674902    0.0985044 
     1      1659282  1:1659282      1      1663099  1:1663099     0.193067 
     1      1659282  1:1659282      1      1663110  1:1663110    0.0111111 
     1      1659282  1:1659282      1      1663114  1:1663114     0.142738 
     1      1659282  1:1659282      1      1663127  1:1663127     0.130856 
     1      1659282  1:1659282      1      1668902  1:1668902     0.705882 
     1      1659282  1:1659282      1      1674855  1:1674855    0.0310078 
     1      1659282  1:1659282      1      1674897  1:1674897    0.0310078 
     1      1659282  1:1659282      1      1674902  1:1674902     0.323951 
     1      1659282  1:1659282      1      1674917  1:1674917    0.0123457 
     1      1663099  1:1663099      1      1663110  1:1663110        0.025 
     1      1663099  1:1663099      1      1663114  1:1663114     0.203451 
     1      1663099  1:1663099      1      1663127  1:1663127      0.56446 
     1      1663099  1:1663099      1      1668902  1:1668902     0.148284 
     1      1663099  1:1663099      1      1674855  1:1674855   0.00193798 
     1      1663099  1:1663099      1      1674897  1:1674897   0.00193798 
     1      1663099  1:1663099      1      1674902  1:1674902    0.0637652 
     1      1663099  1:1663099      1      1674917  1:1674917  0.000229568 
     1      1663099  1:1663099      1      1674923  1:1674923   0.00971451 
     1      1663110  1:1663110      1      1663114  1:1663114    0.0235955 
     1      1663110  1:1663110      1      1663127  1:1663127    0.0341463 
     1      1663110  1:1663110      1      1668902  1:1668902   0.00784314 
     1      1663110  1:1663110      1      1674855  1:1674855   0.00818798 
     1      1663110  1:1663110      1      1674897  1:1674897   0.00818798 
     1      1663110  1:1663110      1      1674902  1:1674902    0.0208791 
     1      1663110  1:1663110      1      1674917  1:1674917    0.0111111 
     1      1663110  1:1663110      1      1674923  1:1674923    0.0134021 
     1      1663110  1:1663110      1      1674927  1:1674927   0.00576923 
     1      1663114  1:1663114      1      1663127  1:1663127     0.451541 
     1      1663114  1:1663114      1      1668902  1:1668902    0.0485108 
     1      1663114  1:1663114      1      1674855  1:1674855    0.0010618 
     1      1663114  1:1663114      1      1674897  1:1674897    0.0010618 
     1      1663114  1:1663114      1      1674902  1:1674902    0.0425935 
     1      1663114  1:1663114      1      1674917  1:1674917     0.206944 
     1      1663114  1:1663114      1      1674923  1:1674923     0.156334 
     1      1663114  1:1663114      1      1674927  1:1674927     0.244505 
     1      1663114  1:1663114      1      1677613  1:1677613      0.16779 
     1      1663127  1:1663127      1      1668902  1:1668902     0.101464 
     1      1663127  1:1663127      1      1674855  1:1674855  3.03865e-05 
     1      1663127  1:1663127      1      1674897  1:1674897  3.03865e-05 
     1      1663127  1:1663127      1      1674902  1:1674902    0.0305064 
     1      1663127  1:1663127      1      1674917  1:1674917     0.130856 
     1      1663127  1:1663127      1      1674923  1:1674923     0.135351 
     1      1663127  1:1663127      1      1674927  1:1674927     0.168956 
     1      1663127  1:1663127      1      1677613  1:1677613     0.062892 
     1      1663127  1:1663127      1      1681484  1:1681484     0.211199 
     1      1668902  1:1668902      1      1674855  1:1674855    0.0218878 
     1      1668902  1:1668902      1      1674897  1:1674897    0.0218878 
     1      1668902  1:1668902      1      1674902  1:1674902     0.375645 
     1      1668902  1:1668902      1      1674917  1:1674917    0.0087146 
     1      1668902  1:1668902      1      1674923  1:1674923    0.0105114 
     1      1668902  1:1668902      1      1674927  1:1674927   0.00452489 
     1      1668902  1:1668902      1      1677613  1:1677613     0.158824 
     1      1668902  1:1668902      1      1681484  1:1681484      0.15872 
     1      1668902  1:1668902      1      1687277  1:1687277     0.301785 
     1      1674855  1:1674855      1      1674897  1:1674897            1 
     1      1674855  1:1674855      1      1674902  1:1674902    0.0582673 
     1      1674855  1:1674855      1      1674917  1:1674917    0.0137812 
     1      1674855  1:1674855      1      1674923  1:1674923     0.176618 
     1      1674855  1:1674855      1      1674927  1:1674927   0.00448469 
     1      1674855  1:1674855      1      1677613  1:1677613   0.00392442 
     1      1674855  1:1674855      1      1681484  1:1681484   0.00630856 
     1      1674855  1:1674855      1      1687277  1:1687277    0.0161002 
     1      1674855  1:1674855      1      1695050  1:1695050    0.0137812 
     1      1674897  1:1674897      1      1674902  1:1674902    0.0582673 
     1      1674897  1:1674897      1      1674917  1:1674917    0.0137812 
     1      1674897  1:1674897      1      1674923  1:1674923     0.176618 
     1      1674897  1:1674897      1      1674927  1:1674927   0.00448469 
     1      1674897  1:1674897      1      1677613  1:1677613   0.00392442 
     1      1674897  1:1674897      1      1681484  1:1681484   0.00630856 
     1      1674897  1:1674897      1      1687277  1:1687277    0.0161002 
     1      1674897  1:1674897      1      1695050  1:1695050    0.0137812 
     1      1674897  1:1674897      1      1703299  1:1703299  0.000465496 
     1      1674902  1:1674902      1      1674917  1:1674917     0.023199 
     1      1674902  1:1674902      1      1674923  1:1674923    0.0279823 
     1      1674902  1:1674902      1      1674927  1:1674927    0.0120456 
     1      1674902  1:1674902      1      1677613  1:1677613     0.194563 
     1      1674902  1:1674902      1      1681484  1:1681484     0.203534 
     1      1674902  1:1674902      1      1687277  1:1687277     0.276316 
     1      1674902  1:1674902      1      1695050  1:1695050     0.167149 
     1      1674902  1:1674902      1      1703299  1:1703299    0.0587895 
     1      1674902  1:1674902      1      1725109  1:1725109   0.00152768 
     1      1674917  1:1674917      1      1674923  1:1674923     0.395541 
     1      1674917  1:1674917      1      1674927  1:1674927     0.519231 
     1      1674917  1:1674917      1      1677613  1:1677613    0.0111111 
     1      1674917  1:1674917      1      1681484  1:1681484    0.0214613 
     1      1674917  1:1674917      1      1687277  1:1687277   0.00641026 
     1      1674917  1:1674917      1      1695050  1:1695050   0.00826446 
     1      1674917  1:1674917      1      1703299  1:1703299     0.139434 
     1      1674917  1:1674917      1      1725109  1:1725109     0.117467 
     1      1674917  1:1674917      1      1725208  1:1725208    0.0148912 
     1      1674923  1:1674923      1      1674927  1:1674927     0.430473 
     1      1674923  1:1674923      1      1677613  1:1677613   0.00642347 
     1      1674923  1:1674923      1      1681484  1:1681484     0.104807 
     1      1674923  1:1674923      1      1687277  1:1687277   0.00773196 
     1      1674923  1:1674923      1      1695050  1:1695050    0.0254648 
     1      1674923  1:1674923      1      1703299  1:1703299     0.109717 
     1      1674923  1:1674923      1      1725109  1:1725109     0.257229 
     1      1674923  1:1674923      1      1725208  1:1725208    0.0179615 
     1      1674923  1:1674923      1      1725218  1:1725218   0.00773196 
     1      1674927  1:1674927      1      1677613  1:1677613   0.00576923 
     1      1674927  1:1674927      1      1681484  1:1681484    0.0845406 
     1      1674927  1:1674927      1      1687277  1:1687277    0.0033284 
     1      1674927  1:1674927      1      1695050  1:1695050    0.0349003 
     1      1674927  1:1674927      1      1703299  1:1703299    0.0581008 
     1      1674927  1:1674927      1      1725109  1:1725109     0.262679 
     1      1674927  1:1674927      1      1725208  1:1725208   0.00773196 
     1      1674927  1:1674927      1      1725218  1:1725218    0.0033284 
     1      1674927  1:1674927      1      1725225  1:1725225    0.0051409 
     1      1677613  1:1677613      1      1681484  1:1681484    0.0618513 
     1      1677613  1:1677613      1      1687277  1:1687277    0.0410256 
     1      1677613  1:1677613      1      1695050  1:1695050     0.177778 
     1      1677613  1:1677613      1      1703299  1:1703299    0.0240196 
     1      1677613  1:1677613      1      1725109  1:1725109   0.00891089 
     1      1677613  1:1677613      1      1725208  1:1725208    0.0134021 
     1      1677613  1:1677613      1      1725218  1:1725218   0.00576923 
     1      1677613  1:1677613      1      1725225  1:1725225   0.00891089 
     1      1677613  1:1677613      1      1728607  1:1728607      0.22276 
     1      1681484  1:1681484      1      1687277  1:1687277    0.0845406 
     1      1681484  1:1681484      1      1695050  1:1695050     0.283039 
     1      1681484  1:1681484      1      1703299  1:1703299   0.00177299 
     1      1681484  1:1681484      1      1725109  1:1725109     0.130578 
     1      1681484  1:1681484      1      1725208  1:1725208    0.0316228 
     1      1681484  1:1681484      1      1725218  1:1725218    0.0136128 
     1      1681484  1:1681484      1      1725225  1:1725225    0.0210257 
     1      1681484  1:1681484      1      1728607  1:1728607    0.0118334 
     1      1681484  1:1681484      1      1728684  1:1728684    0.0248518 
     1      1687277  1:1687277      1      1695050  1:1695050      0.20584 
     1      1687277  1:1687277      1      1703299  1:1703299     0.301785 
     1      1687277  1:1687277      1      1725109  1:1725109    0.0051409 
     1      1687277  1:1687277      1      1725208  1:1725208   0.00773196 
     1      1687277  1:1687277      1      1725218  1:1725218    0.0033284 
     1      1687277  1:1687277      1      1725225  1:1725225    0.0051409 
     1      1687277  1:1687277      1      1728607  1:1728607      0.16654 
     1      1687277  1:1687277      1      1728684  1:1728684   0.00392084 
     1      1687277  1:1687277      1      1731007  1:1731007   0.00706436 
     1      1695050  1:1695050      1      1703299  1:1703299     0.139434 
     1      1695050  1:1695050      1      1725109  1:1725109    0.0147904 
     1      1695050  1:1695050      1      1725208  1:1725208    0.0148912 
     1      1695050  1:1695050      1      1725218  1:1725218   0.00641026 
     1      1695050  1:1695050      1      1725225  1:1725225   0.00990099 
     1      1695050  1:1695050      1      1728607  1:1728607    0.0642347 
     1      1695050  1:1695050      1      1728684  1:1728684   0.00138696 
     1      1695050  1:1695050      1      1731007  1:1731007    0.0136054 
     1      1695050  1:1695050      1      1731940  1:1731940      0.20584 
     1      1703299  1:1703299      1      1725109  1:1725109   0.00698893 
     1      1703299  1:1703299      1      1725208  1:1725208    0.0105114 
     1      1703299  1:1703299      1      1725218  1:1725218   0.00452489 
     1      1703299  1:1703299      1      1725225  1:1725225   0.00698893 
     1      1703299  1:1703299      1      1728607  1:1728607     0.109717 
     1      1703299  1:1703299      1      1728684  1:1728684   0.00533029 
     1      1703299  1:1703299      1      1731007  1:1731007   0.00960384 
     1      1703299  1:1703299      1      1731940  1:1731940     0.301785 
     1      1703299  1:1703299      1      1749029  1:1749029    0.0114379 
     1      1725109  1:1725109      1      1725208  1:1725208  4.27481e-05 
     1      1725109  1:1725109      1      1725218  1:1725218    0.0051409 
     1      1725109  1:1725109      1      1725225  1:1725225    0.0079404 
     1      1725109  1:1725109      1      1728607  1:1728607    0.0119424 
     1      1725109  1:1725109      1      1728684  1:1728684   0.00605595 
     1      1725109  1:1725109      1      1731007  1:1731007    0.0109113 
     1      1725109  1:1725109      1      1731940  1:1731940    0.0051409 
     1      1725109  1:1725109      1      1749029  1:1749029     0.012995 
     1      1725109  1:1725109      1      1749105  1:1749105    0.0406606 
     1      1725208  1:1725208      1      1725218  1:1725218      0.16654 
     1      1725208  1:1725208      1      1725225  1:1725225    0.0119424 
     1      1725208  1:1725208      1      1728607  1:1728607   0.00218914 
     1      1725208  1:1725208      1      1728684  1:1728684  0.000397061 
     1      1725208  1:1725208      1      1731007  1:1731007    0.0164107 
     1      1725208  1:1725208      1      1731940  1:1731940   0.00773196 
     1      1725208  1:1725208      1      1749029  1:1749029  0.000852026 
     1      1725208  1:1725208      1      1749105  1:1749105    0.0707331 
     1      1725208  1:1725208      1      1778096  1:1778096   0.00638193 
     1      1725218  1:1725218      1      1725225  1:1725225    0.0485811 
     1      1725218  1:1725218      1      1728607  1:1728607   0.00130137 
     1      1725218  1:1725218      1      1728684  1:1728684   0.00392084 
     1      1725218  1:1725218      1      1731007  1:1731007   0.00706436 
     1      1725218  1:1725218      1      1731940  1:1731940    0.0033284 
     1      1725218  1:1725218      1      1749029  1:1749029  0.000806052 
     1      1725218  1:1725218      1      1749105  1:1749105  3.74869e-05 
     1      1725218  1:1725218      1      1778096  1:1778096   0.00274725 
     1      1725218  1:1725218      1      1778138  1:1778138   0.00452489 
     1      1725225  1:1725225      1      1728607  1:1728607    0.0119424 
     1      1725225  1:1725225      1      1728684  1:1728684   0.00605595 
     1      1725225  1:1725225      1      1731007  1:1731007    0.0109113 
     1      1725225  1:1725225      1      1731940  1:1731940    0.0051409 
     1      1725225  1:1725225      1      1749029  1:1749029  0.000209545 
     1      1725225  1:1725225      1      1749105  1:1749105   0.00598466 
     1      1725225  1:1725225      1      1778096  1:1778096   0.00424328 
     1      1725225  1:1725225      1      1778138  1:1778138   0.00698893 
     1      1725225  1:1725225      1      1781308  1:1781308    0.0079404 
     1      1728607  1:1728607      1      1728684  1:1728684    0.0183033 
     1      1728607  1:1728607      1      1731007  1:1731007   0.00276209 
     1      1728607  1:1728607      1      1731940  1:1731940      0.16654 
     1      1728607  1:1728607      1      1749029  1:1749029  0.000852026 
     1      1728607  1:1728607      1      1749105  1:1749105     0.106442 
     1      1728607  1:1728607      1      1778096  1:1778096   0.00638193 
     1      1728607  1:1728607      1      1778138  1:1778138     0.109717 
     1      1728607  1:1728607      1      1781308  1:1781308   0.00925541 
     1      1728607  1:1728607      1      1781324  1:1781324    0.0130771 
     1      1728684  1:1728684      1      1731007  1:1731007   0.00832178 
     1      1728684  1:1728684      1      1731940  1:1731940   0.00392084 
     1      1728684  1:1728684      1      1749029  1:1749029      0.32594 
     1      1728684  1:1728684      1      1749105  1:1749105   0.00207639 
     1      1728684  1:1728684      1      1778096  1:1778096   0.00323625 
     1      1728684  1:1728684      1      1778138  1:1778138     0.127607 
     1      1728684  1:1728684      1      1781308  1:1781308   0.00337052 
     1      1728684  1:1728684      1      1781324  1:1781324   0.00533029 
     1      1728684  1:1728684      1      1781371  1:1781371     0.231726 
     1      1731007  1:1731007      1      1731940  1:1731940   0.00706436 
     1      1731007  1:1731007      1      1749029  1:1749029    0.0017108 
     1      1731007  1:1731007      1      1749105  1:1749105    0.0646259 
     1      1731007  1:1731007      1      1778096  1:1778096    0.0058309 
     1      1731007  1:1731007      1      1778138  1:1778138   0.00960384 
     1      1731007  1:1731007      1      1781308  1:1781308    0.0109113 
     1      1731007  1:1731007      1      1781324  1:1781324   0.00960384 
     1      1731007  1:1731007      1      1781371  1:1781371    0.0164107 
     1      1731007  1:1731007      1      1785115  1:1785115    0.0173771 
     1      1731940  1:1731940      1      1749029  1:1749029    0.0220543 
     1      1731940  1:1731940      1      1749105  1:1749105     0.109312 
     1      1731940  1:1731940      1      1778096  1:1778096   0.00274725 
     1      1731940  1:1731940      1      1778138  1:1778138    0.0581008 
     1      1731940  1:1731940      1      1781308  1:1781308    0.0051409 
     1      1731940  1:1731940      1      1781324  1:1781324   0.00452489 
     1      1731940  1:1731940      1      1781371  1:1781371      0.16654 
     1      1731940  1:1731940      1      1785115  1:1785115      0.17735 
     1      1731940  1:1731940      1      1785123  1:1785123    0.0135111 
     1      1749029  1:1749029      1      1749105  1:1749105    0.0154042 
     1      1749029  1:1749029      1      1778096  1:1778096   0.00694444 
     1      1749029  1:1749029      1      1778138  1:1778138    0.0433335 
     1      1749029  1:1749029      1      1781308  1:1781308  0.000209545 
     1      1749029  1:1749029      1      1781324  1:1781324    0.0114379 
     1      1749029  1:1749029      1      1781371  1:1781371    0.0799063 
     1      1749029  1:1749029      1      1785115  1:1785115    0.0510189 
     1      1749029  1:1749029      1      1785123  1:1785123   0.00293096 
     1      1749029  1:1749029      1      1785195  1:1785195    0.0212674 
     1      1749105  1:1749105      1      1778096  1:1778096    0.0435116 
     1      1749105  1:1749105      1      1778138  1:1778138     0.148607 
     1      1749105  1:1749105      1      1781308  1:1781308     0.168838 
     1      1749105  1:1749105      1      1781324  1:1781324     0.148607 
     1      1749105  1:1749105      1      1781371  1:1781371   0.00798702 
     1      1749105  1:1749105      1      1785115  1:1785115     0.424863 
     1      1749105  1:1749105      1      1785123  1:1785123     0.471297 
     1      1749105  1:1749105      1      1785195  1:1785195    0.0264724 
     1      1749105  1:1749105      1      1788201  1:1788201     0.588268 
     1      1778096  1:1778096      1      1778138  1:1778138   0.00373483 
     1      1778096  1:1778096      1      1781308  1:1781308    0.0641731 
     1      1778096  1:1778096      1      1781324  1:1781324    0.0756303 
     1      1778096  1:1778096      1      1781371  1:1781371   0.00638193 
     1      1778096  1:1778096      1      1785115  1:1785115    0.0154905 
     1      1778096  1:1778096      1      1785123  1:1785123    0.0638298 
     1      1778096  1:1778096      1      1785195  1:1785195   0.00694444 
     1      1778096  1:1778096      1      1788201  1:1788201    0.0770975 
     1      1778096  1:1778096      1      1790396  1:1790396   0.00323625 
     1      1778138  1:1778138      1      1781308  1:1781308   0.00194676 
     1      1778138  1:1778138      1      1781324  1:1781324   0.00615148 
     1      1778138  1:1778138      1      1781371  1:1781371     0.109717 
     1      1778138  1:1778138      1      1785115  1:1785115     0.107804 
     1      1778138  1:1778138      1      1785123  1:1785123     0.105131 
     1      1778138  1:1778138      1      1785195  1:1785195    0.0114379 
     1      1778138  1:1778138      1      1788201  1:1788201     0.126984 
     1      1778138  1:1778138      1      1790396  1:1790396    0.0457154 
     1      1778138  1:1778138      1      1790409  1:1790409    0.0897399 
     1      1781308  1:1781308      1      1781324  1:1781324     0.466123 
     1      1781308  1:1781308      1      1781371  1:1781371    0.0119424 
     1      1781308  1:1781308      1      1785115  1:1785115     0.136338 
     1      1781308  1:1781308      1      1785123  1:1785123     0.119444 
     1      1781308  1:1781308      1      1785195  1:1785195     0.012995 
     1      1781308  1:1781308      1      1788201  1:1788201     0.144272 
     1      1781308  1:1781308      1      1790396  1:1790396   0.00605595 
     1      1781308  1:1781308      1      1790409  1:1790409    0.0750362 
     1      1781308  1:1781308      1      1803039  1:1803039    0.0185919 
     1      1781324  1:1781324      1      1781371  1:1781371    0.0105114 
     1      1781324  1:1781324      1      1785115  1:1785115    0.0274387 
     1      1781324  1:1781324      1      1785123  1:1785123     0.105131 
     1      1781324  1:1781324      1      1785195  1:1785195    0.0114379 
     1      1781324  1:1781324      1      1788201  1:1788201     0.126984 
     1      1781324  1:1781324      1      1790396  1:1790396   0.00533029 
     1      1781324  1:1781324      1      1790409  1:1790409   0.00698893 
     1      1781324  1:1781324      1      1803039  1:1803039     0.158824 
     1      1781324  1:1781324      1      1809405  1:1809405    0.0381558 
     1      1781371  1:1781371      1      1785115  1:1785115    0.0337878 
     1      1781371  1:1781371      1      1785123  1:1785123  0.000643041 
     1      1781371  1:1781371      1      1785195  1:1785195    0.0195447 
     1      1781371  1:1781371      1      1788201  1:1788201   0.00360858 
     1      1781371  1:1781371      1      1790396  1:1790396    0.0183033 
     1      1781371  1:1781371      1      1790409  1:1790409   0.00925541 
     1      1781371  1:1781371      1      1803039  1:1803039    0.0134021 
     1      1781371  1:1781371      1      1809405  1:1809405  0.000233382 
     1      1781371  1:1781371      1      1816629  1:1816629    0.0105114 
     1      1785115  1:1785115      1      1785123  1:1785123      0.19965 
     1      1785115  1:1785115      1      1785195  1:1785195   0.00828844 
     1      1785115  1:1785115      1      1788201  1:1788201     0.354364 
     1      1785115  1:1785115      1      1790396  1:1790396     0.137298 
     1      1785115  1:1785115      1      1790409  1:1790409     0.199193 
     1      1785115  1:1785115      1      1803039  1:1803039   0.00111557 
     1      1785115  1:1785115      1      1809405  1:1809405     0.124462 
     1      1785115  1:1785115      1      1816629  1:1816629    0.0274387 
     1      1785115  1:1785115      1      1816638  1:1816638     0.042838 
     1      1785123  1:1785123      1      1785195  1:1785195     0.011942 
     1      1785123  1:1785123      1      1788201  1:1788201     0.368795 
     1      1785123  1:1785123      1      1790396  1:1790396    0.0910969 
     1      1785123  1:1785123      1      1790409  1:1790409     0.119444 
     1      1785123  1:1785123      1      1803039  1:1803039  0.000303951 
     1      1785123  1:1785123      1      1809405  1:1809405     0.198717 
     1      1785123  1:1785123      1      1816629  1:1816629     0.105131 
     1      1785123  1:1785123      1      1816638  1:1816638     0.164134 
     1      1785123  1:1785123      1      1816652  1:1816652    0.0286767 
     1      1785195  1:1785195      1      1788201  1:1788201    0.0173413 
     1      1785195  1:1785195      1      1790396  1:1790396  0.000148603 
     1      1785195  1:1785195      1      1790409  1:1790409     0.012995 
     1      1785195  1:1785195      1      1803039  1:1803039     0.125074 
     1      1785195  1:1785195      1      1809405  1:1809405     0.001144 
     1      1785195  1:1785195      1      1816629  1:1816629    0.0114379 
     1      1785195  1:1785195      1      1816638  1:1816638    0.0178571 
     1      1785195  1:1785195      1      1816652  1:1816652    0.0178571 
     1      1785195  1:1785195      1      1816664  1:1816664   0.00398331 
     1      1788201  1:1788201      1      1790396  1:1790396     0.110032 
     1      1788201  1:1788201      1      1790409  1:1790409     0.144272 
     1      1788201  1:1788201      1      1803039  1:1803039  0.000140056 
     1      1788201  1:1788201      1      1809405  1:1809405      0.18363 
     1      1788201  1:1788201      1      1816629  1:1816629    0.0450445 
     1      1788201  1:1788201      1      1816638  1:1816638     0.042093 
     1      1788201  1:1788201      1      1816652  1:1816652     0.042093 
     1      1788201  1:1788201      1      1816664  1:1816664    0.0807949 
     1      1788201  1:1788201      1      1864889  1:1864889    0.0650532 
     1      1790396  1:1790396      1      1790409  1:1790409     0.543813 
     1      1790396  1:1790396      1      1803039  1:1803039   0.00679612 
     1      1790396  1:1790396      1      1809405  1:1809405    0.0330622 
     1      1790396  1:1790396      1      1816629  1:1816629   0.00533029 
     1      1790396  1:1790396      1      1816638  1:1816638   0.00832178 
     1      1790396  1:1790396      1      1816652  1:1816652     0.149471 
     1      1790396  1:1790396      1      1816664  1:1816664     0.012423 
     1      1790396  1:1790396      1      1864889  1:1864889   0.00461872 
     1      1790396  1:1790396      1      1870693  1:1870693    0.0266297 
     1      1790409  1:1790409      1      1803039  1:1803039   0.00891089 
     1      1790409  1:1790409      1      1809405  1:1809405    0.0433503 
     1      1790409  1:1790409      1      1816629  1:1816629    0.0295304 
     1      1790409  1:1790409      1      1816638  1:1816638    0.0117345 
     1      1790409  1:1790409      1      1816652  1:1816652     0.103111 
     1      1790409  1:1790409      1      1816664  1:1816664    0.0162887 
     1      1790409  1:1790409      1      1864889  1:1864889   0.00605595 
     1      1790409  1:1790409      1      1870693  1:1870693   0.00528053 
     1      1790409  1:1790409      1      1916305  1:1916305     0.019802 
     1      1803039  1:1803039      1      1809405  1:1809405   0.00735736 
     1      1803039  1:1803039      1      1816629  1:1816629   0.00784314 
     1      1803039  1:1803039      1      1816638  1:1816638    0.0122449 
     1      1803039  1:1803039      1      1816652  1:1816652    0.0122449 
     1      1803039  1:1803039      1      1816664  1:1816664   0.00227704 
     1      1803039  1:1803039      1      1864889  1:1864889     0.189875 
     1      1803039  1:1803039      1      1870693  1:1870693   0.00963333 
     1      1803039  1:1803039      1      1916305  1:1916305    0.0222222 
     1      1803039  1:1803039      1      1954150  1:1954150   0.00226228 
     1      1809405  1:1809405      1      1816629  1:1816629    0.0381558 
     1      1809405  1:1809405      1      1816638  1:1816638    0.0595698 
     1      1809405  1:1809405      1      1816652  1:1816652     0.014346 
     1      1809405  1:1809405      1      1816664  1:1816664  0.000547037 
     1      1809405  1:1809405      1      1864889  1:1864889    0.0330622 
     1      1809405  1:1809405      1      1870693  1:1870693     0.010523 
     1      1809405  1:1809405      1      1916305  1:1916305     0.140224 
     1      1809405  1:1809405      1      1954150  1:1954150  0.000543492 
     1      1809405  1:1809405      1      1996991  1:1996991    0.0135511 
     1      1816629  1:1816629      1      1816638  1:1816638     0.640523 
     1      1816629  1:1816629      1      1816652  1:1816652    0.0160231 
     1      1816629  1:1816629      1      1816664  1:1816664    0.0143369 
     1      1816629  1:1816629      1      1864889  1:1864889   0.00533029 
     1      1816629  1:1816629      1      1870693  1:1870693  0.000653595 
     1      1816629  1:1816629      1      1916305  1:1916305    0.0174292 
     1      1816629  1:1816629      1      1954150  1:1954150   0.00543392 
     1      1816629  1:1816629      1      1996991  1:1996991   0.00784314 
     1      1816629  1:1816629      1      1997017  1:1997017     0.313725 
     1      1816638  1:1816638      1      1816652  1:1816652    0.0041765 
     1      1816638  1:1816638      1      1816664  1:1816664    0.0223831 
     1      1816638  1:1816638      1      1864889  1:1864889   0.00832178 
     1      1816638  1:1816638      1      1870693  1:1870693   0.00725624 
     1      1816638  1:1816638      1      1916305  1:1916305    0.0272109 
     1      1816638  1:1816638      1      1954150  1:1954150   0.00848356 
     1      1816638  1:1816638      1      1996991  1:1996991    0.0122449 
     1      1816638  1:1816638      1      1997017  1:1997017     0.306973 
     1      1816638  1:1816638      1      2042981  1:2042981     0.014346 
     1      1816652  1:1816652      1      1816664  1:1816664   0.00475244 
     1      1816652  1:1816652      1      1864889  1:1864889   0.00832178 
     1      1816652  1:1816652      1      1870693  1:1870693    0.0680556 
     1      1816652  1:1816652      1      1916305  1:1916305   0.00798375 
     1      1816652  1:1816652      1      1954150  1:1954150    0.0438618 
     1      1816652  1:1816652      1      1996991  1:1996991   8.5034e-05 
     1      1816652  1:1816652      1      1997017  1:1997017     0.112457 
     1      1816652  1:1816652      1      2042981  1:2042981    0.0993864 
     1      1816652  1:1816652      1      2043001  1:2043001    0.0109113 
     1      1816664  1:1816664      1      1864889  1:1864889     0.012423 
     1      1816664  1:1816664      1      1870693  1:1870693  0.000189753 
     1      1816664  1:1816664      1      1916305  1:1916305    0.0649729 
     1      1816664  1:1816664      1      1954150  1:1954150   0.00748751 
     1      1816664  1:1816664      1      1996991  1:1996991   0.00158128 
     1      1816664  1:1816664      1      1997017  1:1997017    0.0456989 
     1      1816664  1:1816664      1      2042981  1:2042981    0.0598331 
     1      1816664  1:1816664      1      2043001  1:2043001   0.00312359 
     1      1816664  1:1816664      1      2048054  1:2048054    0.0105459 
     1      1864889  1:1864889      1      1870693  1:1870693   0.00781322 
     1      1864889  1:1864889      1      1916305  1:1916305    0.0151025 
     1      1864889  1:1864889      1      1954150  1:1954150    0.0403827 
     1      1864889  1:1864889      1      1996991  1:1996991   0.00679612 
     1      1864889  1:1864889      1      1997017  1:1997017   0.00312067 
     1      1864889  1:1864889      1      2042981  1:2042981    0.0330622 
     1      1864889  1:1864889      1      2043001  1:2043001    0.0376097 
     1      1864889  1:1864889      1      2048054  1:2048054   0.00392084 
     1      1864889  1:1864889      1      2051526  1:2051526   0.00323625 
     1      1870693  1:1870693      1      1916305  1:1916305  1.85185e-05 
     1      1870693  1:1870693      1      1954150  1:1954150     0.429846 
     1      1870693  1:1870693      1      1996991  1:1996991   0.00963333 
     1      1870693  1:1870693      1      1997017  1:1997017   0.00208333 
     1      1870693  1:1870693      1      2042981  1:2042981    0.0435561 
     1      1870693  1:1870693      1      2043001  1:2043001    0.0161716 
     1      1870693  1:1870693      1      2048054  1:2048054  0.000480769 
     1      1870693  1:1870693      1      2051526  1:2051526    0.0396825 
     1      1870693  1:1870693      1      2055392  1:2055392    0.0571429 
     1      1916305  1:1916305      1      1954150  1:1954150    0.0283571 
     1      1916305  1:1916305      1      1996991  1:1996991   0.00938889 
     1      1916305  1:1916305      1      1997017  1:1997017      0.03125 
     1      1916305  1:1916305      1      2042981  1:2042981   0.00602686 
     1      1916305  1:1916305      1      2043001  1:2043001    0.0137514 
     1      1916305  1:1916305      1      2048054  1:2048054  8.90313e-05 
     1      1916305  1:1916305      1      2051526  1:2051526     0.010582 
     1      1916305  1:1916305      1      2055392  1:2055392    0.0324074 
     1      1916305  1:1916305      1      2057249  1:2057249    0.0297824 
     1      1954150  1:1954150      1      1996991  1:1996991    0.0594203 
     1      1954150  1:1954150      1      1997017  1:1997017    0.0389714 
     1      1954150  1:1954150      1      2042981  1:2042981     0.047133 
     1      1954150  1:1954150      1      2043001  1:2043001   0.00863328 
     1      1954150  1:1954150      1      2048054  1:2048054  0.000382939 
     1      1954150  1:1954150      1      2051526  1:2051526    0.0282954 
     1      1954150  1:1954150      1      2055392  1:2055392    0.0866546 
     1      1954150  1:1954150      1      2057249  1:2057249    0.0274625 
     1      1954150  1:1954150      1      2061354  1:2061354    0.0342809 
     1      1996991  1:1996991      1      1997017  1:1997017      0.00625 
     1      1996991  1:1996991      1      2042981  1:2042981    0.0337838 
     1      1996991  1:1996991      1      2043001  1:2043001   0.00891089 
     1      1996991  1:1996991      1      2048054  1:2048054     0.116827 
     1      1996991  1:1996991      1      2051526  1:2051526    0.0047619 
     1      1996991  1:1996991      1      2055392  1:2055392    0.0145833 
     1      1996991  1:1996991      1      2057249  1:2057249    0.0134021 
     1      1996991  1:1996991      1      2061354  1:2061354   0.00576923 
     1      1996991  1:1996991      1      2065198  1:2065198   0.00685714 
     1      1997017  1:1997017      1      2042981  1:2042981   0.00760135 
     1      1997017  1:1997017      1      2043001  1:2043001     0.070407 
     1      1997017  1:1997017      1      2048054  1:2048054  0.000400641 
     1      1997017  1:1997017      1      2051526  1:2051526     0.107143 
     1      1997017  1:1997017      1      2055392  1:2055392     0.125744 
     1      1997017  1:1997017      1      2057249  1:2057249     0.271412 
     1      1997017  1:1997017      1      2061354  1:2061354    0.0785256 
     1      1997017  1:1997017      1      2065198  1:2065198    0.0119048 
     1      1997017  1:1997017      1      2065199  1:2065199    0.0222772 
     1      2042981  1:2042981      1      2043001  1:2043001    0.0189117 
     1      2042981  1:2042981      1      2048054  1:2048054   0.00675916 
     1      2042981  1:2042981      1      2051526  1:2051526    0.0978836 
     1      2042981  1:2042981      1      2055392  1:2055392    0.0394859 
     1      2042981  1:2042981      1      2057249  1:2057249    0.0109737 
     1      2042981  1:2042981      1      2061354  1:2061354  9.62501e-06 
     1      2042981  1:2042981      1      2065198  1:2065198    0.0978836 
     1      2042981  1:2042981      1      2065199  1:2065199    0.0466209 
     1      2042981  1:2042981      1      2065262  1:2065262    0.0466209 
     1      2043001  1:2043001      1      2048054  1:2048054   0.00552876 
     1      2043001  1:2043001      1      2051526  1:2051526   0.00424328 
     1      2043001  1:2043001      1      2055392  1:2055392    0.0807042 
     1      2043001  1:2043001      1      2057249  1:2057249    0.0910177 
     1      2043001  1:2043001      1      2061354  1:2061354    0.0485811 
     1      2043001  1:2043001      1      2065198  1:2065198   0.00424328 
     1      2043001  1:2043001      1      2065199  1:2065199    0.0079404 
     1      2043001  1:2043001      1      2065262  1:2065262    0.0079404 
     1      2043001  1:2043001      1      2065724  1:2065724    0.0079404 
     1      2048054  1:2048054      1      2051526  1:2051526   0.00274725 
     1      2048054  1:2048054      1      2055392  1:2055392   0.00841346 
     1      2048054  1:2048054      1      2057249  1:2057249   0.00773196 
     1      2048054  1:2048054      1      2061354  1:2061354    0.0033284 
     1      2048054  1:2048054      1      2065198  1:2065198   0.00274725 
     1      2048054  1:2048054      1      2065199  1:2065199    0.0051409 
     1      2048054  1:2048054      1      2065262  1:2065262    0.0051409 
     1      2048054  1:2048054      1      2065724  1:2065724    0.0051409 
     1      2048054  1:2048054      1      2065733  1:2065733   0.00641026 
     1      2051526  1:2051526      1      2055392  1:2055392     0.194019 
     1      2051526  1:2051526      1      2057249  1:2057249    0.0362902 
     1      2051526  1:2051526      1      2061354  1:2061354   0.00274725 
     1      2051526  1:2051526      1      2065198  1:2065198   0.00226757 
     1      2051526  1:2051526      1      2065199  1:2065199   0.00424328 
     1      2051526  1:2051526      1      2065262  1:2065262   0.00424328 
     1      2051526  1:2051526      1      2065724  1:2065724   0.00424328 
     1      2051526  1:2051526      1      2065733  1:2065733     0.259259 
     1      2051526  1:2051526      1      2096752  1:2096752  0.000531225 
     1      2055392  1:2055392      1      2057249  1:2057249     0.287473 
     1      2055392  1:2055392      1      2061354  1:2061354     0.151118 
     1      2055392  1:2055392      1      2065198  1:2065198    0.0318878 
     1      2055392  1:2055392      1      2065199  1:2065199   0.00723257 
     1      2055392  1:2055392      1      2065262  1:2065262   0.00723257 
     1      2055392  1:2055392      1      2065724  1:2065724   0.00723257 
     1      2055392  1:2055392      1      2065733  1:2065733     0.174934 
     1      2055392  1:2055392      1      2096752  1:2096752    0.0264032 
     1      2055392  1:2055392      1      2096765  1:2096765    0.0230813 
     1      2057249  1:2057249      1      2061354  1:2061354      0.16654 
     1      2057249  1:2057249      1      2065198  1:2065198   0.00638193 
     1      2057249  1:2057249      1      2065199  1:2065199    0.0119424 
     1      2057249  1:2057249      1      2065262  1:2065262    0.0119424 
     1      2057249  1:2057249      1      2065724  1:2065724    0.0119424 
     1      2057249  1:2057249      1      2065733  1:2065733    0.0642347 
     1      2057249  1:2057249      1      2096752  1:2096752    0.0990272 
     1      2057249  1:2057249      1      2096765  1:2096765      0.02838 
     1      2057249  1:2057249      1      2103609  1:2103609     0.140418 
     1      2061354  1:2061354      1      2065198  1:2065198   0.00274725 
     1      2061354  1:2061354      1      2065199  1:2065199    0.0051409 
     1      2061354  1:2061354      1      2065262  1:2065262    0.0051409 
     1      2061354  1:2061354      1      2065724  1:2065724    0.0051409 
     1      2061354  1:2061354      1      2065733  1:2065733    0.0349003 
     1      2061354  1:2061354      1      2096752  1:2096752    0.0552667 
     1      2061354  1:2061354      1      2096765  1:2096765    0.0163837 
     1      2061354  1:2061354      1      2103609  1:2103609    0.0802676 
     1      2061354  1:2061354      1      2103661  1:2103661    0.0136128 
     1      2065198  1:2065198      1      2065199  1:2065199     0.534392 
     1      2065198  1:2065198      1      2065262  1:2065262     0.534392 
     1      2065198  1:2065198      1      2065724  1:2065724     0.534392 
     1      2065198  1:2065198      1      2065733  1:2065733   0.00529101 
     1      2065198  1:2065198      1      2096752  1:2096752    0.0154905 
     1      2065198  1:2065198      1      2096765  1:2096765   0.00810537 
     1      2065198  1:2065198      1      2103609  1:2103609  6.46998e-05 
     1      2065198  1:2065198      1      2103661  1:2103661     0.011236 
     1      2065198  1:2065198      1      2103668  1:2103668   0.00373483 
     1      2065199  1:2065199      1      2065262  1:2065262            1 
     1      2065199  1:2065199      1      2065724  1:2065724            1 
     1      2065199  1:2065199      1      2065733  1:2065733   0.00990099 
     1      2065199  1:2065199      1      2096752  1:2096752   0.00868355 
     1      2065199  1:2065199      1      2096765  1:2096765  0.000845563 
     1      2065199  1:2065199      1      2103609  1:2103609   0.00263668 
     1      2065199  1:2065199      1      2103661  1:2103661    0.0210257 
     1      2065199  1:2065199      1      2103668  1:2103668   0.00698893 
     1      2065199  1:2065199      1      2120579  1:2120579   0.00424328 
     1      2065262  1:2065262      1      2065724  1:2065724            1 
     1      2065262  1:2065262      1      2065733  1:2065733   0.00990099 
     1      2065262  1:2065262      1      2096752  1:2096752   0.00868355 
     1      2065262  1:2065262      1      2096765  1:2096765  0.000845563 
     1      2065262  1:2065262      1      2103609  1:2103609   0.00263668 
     1      2065262  1:2065262      1      2103661  1:2103661    0.0210257 
     1      2065262  1:2065262      1      2103668  1:2103668   0.00698893 
     1      2065262  1:2065262      1      2120579  1:2120579   0.00424328 
     1      2065262  1:2065262      1      2120590  1:2120590    0.0140698 
     1      2065724  1:2065724      1      2065733  1:2065733   0.00990099 
     1      2065724  1:2065724      1      2096752  1:2096752   0.00868355 
     1      2065724  1:2065724      1      2096765  1:2096765  0.000845563 
     1      2065724  1:2065724      1      2103609  1:2103609   0.00263668 
     1      2065724  1:2065724      1      2103661  1:2103661    0.0210257 
     1      2065724  1:2065724      1      2103668  1:2103668   0.00698893 
     1      2065724  1:2065724      1      2120579  1:2120579   0.00424328 
     1      2065724  1:2065724      1      2120590  1:2120590    0.0140698 
     1      2065724  1:2065724      1      2134156  1:2134156     0.647436 
     1      2065733  1:2065733      1      2096752  1:2096752    0.0361446 
     1      2065733  1:2065733      1      2096765  1:2096765    0.0189125 
     1      2065733  1:2065733      1      2103609  1:2103609     0.110054 
     1      2065733  1:2065733      1      2103661  1:2103661   0.00719339 
     1      2065733  1:2065733      1      2103668  1:2103668    0.0087146 
     1      2065733  1:2065733      1      2120579  1:2120579   0.00529101 
     1      2065733  1:2065733      1      2120590  1:2120590    0.0175439 
     1      2065733  1:2065733      1      2134156  1:2134156   0.00641026 
     1      2065733  1:2065733      1      2140846  1:2140846     0.155188 
     1      2096752  1:2096752      1      2096765  1:2096765     0.364242 
     1      2096752  1:2096752      1      2103609  1:2103609     0.139108 
     1      2096752  1:2096752      1      2103661  1:2103661    0.0498633 
     1      2096752  1:2096752      1      2103668  1:2103668     0.241104 
     1      2096752  1:2096752      1      2120579  1:2120579    0.0790676 
     1      2096752  1:2096752      1      2120590  1:2120590     0.107166 
     1      2096752  1:2096752      1      2134156  1:2134156   0.00193366 
     1      2096752  1:2096752      1      2140846  1:2140846   0.00242947 
     1      2096752  1:2096752      1      2143616  1:2143616     0.130201 
     1      2096765  1:2096765      1      2103609  1:2103609    0.0299238 
     1      2096765  1:2096765      1      2103661  1:2103661   0.00478695 
     1      2096765  1:2096765      1      2103668  1:2103668     0.230614 
     1      2096765  1:2096765      1      2120579  1:2120579     0.164134 
     1      2096765  1:2096765      1      2120590  1:2120590    0.0823068 
     1      2096765  1:2096765      1      2134156  1:2134156  0.000208845 
     1      2096765  1:2096765      1      2140846  1:2140846   0.00118203 
     1      2096765  1:2096765      1      2143616  1:2143616    0.0784915 
     1      2096765  1:2096765      1      2143964  1:2143964   0.00810537 
     1      2103609  1:2103609      1      2103661  1:2103661    0.0314514 
     1      2103609  1:2103609      1      2103668  1:2103668     0.109122 
     1      2103609  1:2103609      1      2120579  1:2120579  6.46998e-05 
     1      2103609  1:2103609      1      2120590  1:2120590  0.000214531 
     1      2103609  1:2103609      1      2134156  1:2134156   0.00170708 
     1      2103609  1:2103609      1      2140846  1:2140846   0.00739734 
     1      2103609  1:2103609      1      2143616  1:2143616     0.320889 
     1      2103609  1:2103609      1      2143964  1:2143964  6.46998e-05 
     1      2103609  1:2103609      1      2143979  1:2143979   0.00170708 
     1      2103661  1:2103661      1      2103668  1:2103668    0.0185063 
     1      2103661  1:2103661      1      2120579  1:2120579     0.011236 
     1      2103661  1:2103661      1      2120590  1:2120590   0.00338862 
     1      2103661  1:2103661      1      2134156  1:2134156    0.0136128 
     1      2103661  1:2103661      1      2140846  1:2140846   0.00719339 
     1      2103661  1:2103661      1      2143616  1:2143616     0.113517 
     1      2103661  1:2103661      1      2143964  1:2143964     0.011236 
     1      2103661  1:2103661      1      2143979  1:2143979  0.000219506 
     1      2103661  1:2103661      1      2156471  1:2156471   0.00736324 
     1      2103668  1:2103668      1      2120579  1:2120579    0.0756303 
     1      2103668  1:2103668      1      2120590  1:2120590    0.0880633 
     1      2103668  1:2103668      1      2134156  1:2134156   0.00452489 
     1      2103668  1:2103668      1      2140846  1:2140846    0.0087146 
     1      2103668  1:2103668      1      2143616  1:2143616    0.0677966 
     1      2103668  1:2103668      1      2143964  1:2143964   0.00373483 
     1      2103668  1:2103668      1      2143979  1:2143979   0.00452489 
     1      2103668  1:2103668      1      2156471  1:2156471    0.0336134 
     1      2103668  1:2103668      1      2156509  1:2156509     8.54e-06 
     1      2120579  1:2120579      1      2120590  1:2120590     0.301587 
     1      2120579  1:2120579      1      2134156  1:2134156   0.00274725 
     1      2120579  1:2120579      1      2140846  1:2140846     0.047619 
     1      2120579  1:2120579      1      2143616  1:2143616    0.0133093 
     1      2120579  1:2120579      1      2143964  1:2143964   0.00226757 
     1      2120579  1:2120579      1      2143979  1:2143979   0.00274725 
     1      2120579  1:2120579      1      2156471  1:2156471    0.0204082 
     1      2120579  1:2120579      1      2156509  1:2156509     0.139456 
     1      2120579  1:2120579      1      2156527  1:2156527   0.00529101 
     1      2120590  1:2120590      1      2134156  1:2134156   0.00910931 
     1      2120590  1:2120590      1      2140846  1:2140846   0.00194932 
     1      2120590  1:2120590      1      2143616  1:2143616  5.83046e-06 
     1      2120590  1:2120590      1      2143964  1:2143964    0.0075188 
     1      2120590  1:2120590      1      2143979  1:2143979   0.00910931 
     1      2120590  1:2120590      1      2156471  1:2156471  0.000835422 
     1      2120590  1:2120590      1      2156509  1:2156509     0.190751 
     1      2120590  1:2120590      1      2156527  1:2156527    0.0175439 
     1      2120590  1:2120590      1      2168209  1:2168209  0.000902256 
     1      2134156  1:2134156      1      2140846  1:2140846   0.00641026 
     1      2134156  1:2134156      1      2143616  1:2143616      0.02046 
     1      2134156  1:2134156      1      2143964  1:2143964     0.274725 
     1      2134156  1:2134156      1      2143979  1:2143979    0.0033284 
     1      2134156  1:2134156      1      2156471  1:2156471     0.010989 
     1      2134156  1:2134156      1      2156509  1:2156509    0.0196998 
     1      2134156  1:2134156      1      2156527  1:2156527   0.00641026 
     1      2134156  1:2134156      1      2168209  1:2168209     0.100962 
     1      2134156  1:2134156      1      2169152  1:2169152   0.00431716 
     1      2140846  1:2140846      1      2143616  1:2143616    0.0354861 
     1      2140846  1:2140846      1      2143964  1:2143964   0.00529101 
     1      2140846  1:2140846      1      2143979  1:2143979     0.002849 
     1      2140846  1:2140846      1      2156471  1:2156471     0.259259 
     1      2140846  1:2140846      1      2156509  1:2156509   0.00309717 
     1      2140846  1:2140846      1      2156527  1:2156527   0.00010203 
     1      2140846  1:2140846      1      2168209  1:2168209     0.194444 
     1      2140846  1:2140846      1      2169152  1:2169152    0.0215456 
     1      2140846  1:2140846      1      2171572  1:2171572     0.194444 
     1      2143616  1:2143616      1      2143964  1:2143964  0.000775451 
     1      2143616  1:2143616      1      2143979  1:2143979  0.000306772 
     1      2143616  1:2143616      1      2156471  1:2156471   0.00014243 
     1      2143616  1:2143616      1      2156509  1:2156509    0.0282781 
     1      2143616  1:2143616      1      2156527  1:2156527    0.0561648 
     1      2143616  1:2143616      1      2168209  1:2168209   0.00343019 
     1      2143616  1:2143616      1      2169152  1:2169152     0.107371 
     1      2143616  1:2143616      1      2171572  1:2171572   0.00343019 
     1      2143616  1:2143616      1      2171600  1:2171600    0.0907573 
     1      2143964  1:2143964      1      2143979  1:2143979   0.00274725 
     1      2143964  1:2143964      1      2156471  1:2156471    0.0566893 
     1      2143964  1:2143964      1      2156509  1:2156509    0.0162602 
     1      2143964  1:2143964      1      2156527  1:2156527   0.00529101 
     1      2143964  1:2143964      1      2168209  1:2168209    0.0833333 
     1      2143964  1:2143964      1      2169152  1:2169152    0.0220543 
     1      2143964  1:2143964      1      2171572  1:2171572    0.0833333 
     1      2143964  1:2143964      1      2171600  1:2171600    0.0305615 
     1      2143964  1:2143964      1      2171642  1:2171642    0.0833333 
     1      2143979  1:2143979      1      2156471  1:2156471     0.004884 
     1      2143979  1:2143979      1      2156509  1:2156509   0.00188734 
     1      2143979  1:2143979      1      2156527  1:2156527     0.102564 
     1      2143979  1:2143979      1      2168209  1:2168209   0.00967262 
     1      2143979  1:2143979      1      2169152  1:2169152   0.00431716 
     1      2143979  1:2143979      1      2171572  1:2171572   0.00967262 
     1      2143979  1:2143979      1      2171600  1:2171600    0.0474283 
     1      2143979  1:2143979      1      2171642  1:2171642   0.00967262 
     1      2143979  1:2143979      1      2171648  1:2171648   0.00967262 
     1      2156471  1:2156471      1      2156509  1:2156509    0.0119462 
     1      2156471  1:2156471      1      2156527  1:2156527  0.000393546 
     1      2156471  1:2156471      1      2168209  1:2168209     0.680272 
     1      2156471  1:2156471      1      2169152  1:2169152   0.00373932 
     1      2156471  1:2156471      1      2171572  1:2171572     0.680272 
     1      2156471  1:2156471      1      2171600  1:2171600     0.234062 
     1      2156471  1:2156471      1      2171642  1:2171642     0.680272 
     1      2156471  1:2156471      1      2171648  1:2171648     0.680272 
     1      2156471  1:2156471      1      2171651  1:2171651     0.564888 
     1      2156509  1:2156509      1      2156527  1:2156527  0.000193573 
     1      2156509  1:2156509      1      2168209  1:2168209    0.0329144 
     1      2156509  1:2156509      1      2169152  1:2169152   0.00154184 
     1      2156509  1:2156509      1      2171572  1:2171572    0.0329144 
     1      2156509  1:2156509      1      2171600  1:2171600    0.0077215 
     1      2156509  1:2156509      1      2171642  1:2171642    0.0329144 
     1      2156509  1:2156509      1      2171648  1:2171648    0.0329144 
     1      2156509  1:2156509      1      2171651  1:2171651    0.0227971 
     1      2156509  1:2156509      1      2171657  1:2171657    0.0329144 
     1      2156527  1:2156527      1      2168209  1:2168209     0.015873 
     1      2156527  1:2156527      1      2169152  1:2169152  0.000178063 
     1      2156527  1:2156527      1      2171572  1:2171572     0.015873 
     1      2156527  1:2156527      1      2171600  1:2171600     0.052798 
     1      2156527  1:2156527      1      2171642  1:2171642     0.015873 
     1      2156527  1:2156527      1      2171648  1:2171648     0.015873 
     1      2156527  1:2156527      1      2171651  1:2171651    0.0299889 
     1      2156527  1:2156527      1      2171657  1:2171657     0.015873 
     1      2156527  1:2156527      1      2172327  1:2172327     0.015873 
     1      2168209  1:2168209      1      2169152  1:2169152   0.00967262 
     1      2168209  1:2168209      1      2171572  1:2171572            1 
     1      2168209  1:2168209      1      2171600  1:2171600     0.366738 
     1      2168209  1:2168209      1      2171642  1:2171642            1 
     1      2168209  1:2168209      1      2171648  1:2171648            1 
     1      2168209  1:2168209      1      2171651  1:2171651     0.886986 
     1      2168209  1:2168209      1      2171657  1:2171657            1 
     1      2168209  1:2168209      1      2172327  1:2172327            1 
     1      2168209  1:2168209      1      2172330  1:2172330            1 
     1      2169152  1:2169152      1      2171572  1:2171572   0.00967262 
     1      2169152  1:2169152      1      2171600  1:2171600    0.0339364 
     1      2169152  1:2169152      1      2171642  1:2171642   0.00967262 
     1      2169152  1:2169152      1      2171648  1:2171648   0.00967262 
     1      2169152  1:2169152      1      2171651  1:2171651    0.0187988 
     1      2169152  1:2169152      1      2171657  1:2171657   0.00967262 
     1      2169152  1:2169152      1      2172327  1:2172327   0.00967262 
     1      2169152  1:2169152      1      2172330  1:2172330   0.00967262 
     1      2169152  1:2169152      1      2172400  1:2172400   0.00967262 
     1      2171572  1:2171572      1      2171600  1:2171600     0.366738 
     1      2171572  1:2171572      1      2171642  1:2171642            1 
     1      2171572  1:2171572      1      2171648  1:2171648            1 
     1      2171572  1:2171572      1      2171651  1:2171651     0.886986 
     1      2171572  1:2171572      1      2171657  1:2171657            1 
     1      2171572  1:2171572      1      2172327  1:2172327            1 
     1      2171572  1:2171572      1      2172330  1:2172330            1 
     1      2171572  1:2171572      1      2172400  1:2172400            1 
     1      2171572  1:2171572      1      2172403  1:2172403            1 
     1      2171600  1:2171600      1      2171642  1:2171642     0.366738 
     1      2171600  1:2171600      1      2171648  1:2171648     0.366738 
     1      2171600  1:2171600      1      2171651  1:2171651     0.325291 
     1      2171600  1:2171600      1      2171657  1:2171657     0.366738 
     1      2171600  1:2171600      1      2172327  1:2172327     0.366738 
     1      2171600  1:2171600      1      2172330  1:2172330     0.366738 
     1      2171600  1:2171600      1      2172400  1:2172400     0.366738 
     1      2171600  1:2171600      1      2172403  1:2172403     0.366738 
     1      2171600  1:2171600      1      2172427  1:2172427     0.366738 
     1      2171642  1:2171642      1      2171648  1:2171648            1 
     1      2171642  1:2171642      1      2171651  1:2171651     0.886986 
     1      2171642  1:2171642      1      2171657  1:2171657            1 
     1      2171642  1:2171642      1      2172327  1:2172327            1 
     1      2171642  1:2171642      1      2172330  1:2172330            1 
     1      2171642  1:2171642      1      2172400  1:2172400            1 
     1      2171642  1:2171642      1      2172403  1:2172403            1 
     1      2171642  1:2171642      1      2172427  1:2172427            1 
     1      2171642  1:2171642      1      2172444  1:2172444            1 
     1      2171648  1:2171648      1      2171651  1:2171651     0.886986 
     1      2171648  1:2171648      1      2171657  1:2171657            1 
     1      2171648  1:2171648      1      2172327  1:2172327            1 
     1      2171648  1:2171648      1      2172330  1:2172330            1 
     1      2171648  1:2171648      1      2172400  1:2172400            1 
     1      2171648  1:2171648      1      2172403  1:2172403            1 
     1      2171648  1:2171648      1      2172427  1:2172427            1 
     1      2171648  1:2171648      1      2172444  1:2172444            1 
     1      2171648  1:2171648      1      2174458  1:2174458     0.137255 
     1      2171651  1:2171651      1      2171657  1:2171657     0.886986 
     1      2171651  1:2171651      1      2172327  1:2172327     0.886986 
     1      2171651  1:2171651      1      2172330  1:2172330     0.886986 
     1      2171651  1:2171651      1      2172400  1:2172400     0.886986 
     1      2171651  1:2171651      1      2172403  1:2172403     0.886986 
     1      2171651  1:2171651      1      2172427  1:2172427     0.886986 
     1      2171651  1:2171651      1      2172444  1:2172444     0.886986 
     1      2171651  1:2171651      1      2174458  1:2174458     0.154743 
     1      2171651  1:2171651      1      2196369  1:2196369    0.0404118 
     1      2171657  1:2171657      1      2172327  1:2172327            1 
     1      2171657  1:2171657      1      2172330  1:2172330            1 
     1      2171657  1:2171657      1      2172400  1:2172400            1 
     1      2171657  1:2171657      1      2172403  1:2172403            1 
     1      2171657  1:2171657      1      2172427  1:2172427            1 
     1      2171657  1:2171657      1      2172444  1:2172444            1 
     1      2171657  1:2171657      1      2174458  1:2174458     0.137255 
     1      2171657  1:2171657      1      2196369  1:2196369    0.0476096 
     1      2171657  1:2171657      1      2199752  1:2199752     0.110742 
     1      2172327  1:2172327      1      2172330  1:2172330            1 
     1      2172327  1:2172327      1      2172400  1:2172400            1 
     1      2172327  1:2172327      1      2172403  1:2172403            1 
     1      2172327  1:2172327      1      2172427  1:2172427            1 
     1      2172327  1:2172327      1      2172444  1:2172444            1 
     1      2172327  1:2172327      1      2174458  1:2174458     0.137255 
     1      2172327  1:2172327      1      2196369  1:2196369    0.0476096 
     1      2172327  1:2172327      1      2199752  1:2199752     0.110742 
     1      2172327  1:2172327      1      2199879  1:2199879     0.162571 
     1      2172330  1:2172330      1      2172400  1:2172400            1 
     1      2172330  1:2172330      1      2172403  1:2172403            1 
     1      2172330  1:2172330      1      2172427  1:2172427            1 
     1      2172330  1:2172330      1      2172444  1:2172444            1 
     1      2172330  1:2172330      1      2174458  1:2174458     0.137255 
     1      2172330  1:2172330      1      2196369  1:2196369    0.0476096 
     1      2172330  1:2172330      1      2199752  1:2199752     0.110742 
     1      2172330  1:2172330      1      2199879  1:2199879     0.162571 
     1      2172330  1:2172330      1      2206068  1:2206068   0.00437675 
     1      2172400  1:2172400      1      2172403  1:2172403            1 
     1      2172400  1:2172400      1      2172427  1:2172427            1 
     1      2172400  1:2172400      1      2172444  1:2172444            1 
     1      2172400  1:2172400      1      2174458  1:2174458     0.137255 
     1      2172400  1:2172400      1      2196369  1:2196369    0.0476096 
     1      2172400  1:2172400      1      2199752  1:2199752     0.110742 
     1      2172400  1:2172400      1      2199879  1:2199879     0.162571 
     1      2172400  1:2172400      1      2206068  1:2206068   0.00437675 
     1      2172400  1:2172400      1      2206091  1:2206091    0.0310756 
     1      2172403  1:2172403      1      2172427  1:2172427            1 
     1      2172403  1:2172403      1      2172444  1:2172444            1 
     1      2172403  1:2172403      1      2174458  1:2174458     0.137255 
     1      2172403  1:2172403      1      2196369  1:2196369    0.0476096 
     1      2172403  1:2172403      1      2199752  1:2199752     0.110742 
     1      2172403  1:2172403      1      2199879  1:2199879     0.162571 
     1      2172403  1:2172403      1      2206068  1:2206068   0.00437675 
     1      2172403  1:2172403      1      2206091  1:2206091    0.0310756 
     1      2172403  1:2172403      1      2225491  1:2225491    0.0357143 
     1      2172427  1:2172427      1      2172444  1:2172444            1 
     1      2172427  1:2172427      1      2174458  1:2174458     0.137255 
     1      2172427  1:2172427      1      2196369  1:2196369    0.0476096 
     1      2172427  1:2172427      1      2199752  1:2199752     0.110742 
     1      2172427  1:2172427      1      2199879  1:2199879     0.162571 
     1      2172427  1:2172427      1      2206068  1:2206068   0.00437675 
     1      2172427  1:2172427      1      2206091  1:2206091    0.0310756 
     1      2172427  1:2172427      1      2225491  1:2225491    0.0357143 
     1      2172427  1:2172427      1      2225610  1:2225610   0.00388889 
     1      2172444  1:2172444      1      2174458  1:2174458     0.137255 
     1      2172444  1:2172444      1      2196369  1:2196369    0.0476096 
     1      2172444  1:2172444      1      2199752  1:2199752     0.110742 
     1      2172444  1:2172444      1      2199879  1:2199879     0.162571 
     1      2172444  1:2172444      1      2206068  1:2206068   0.00437675 
     1      2172444  1:2172444      1      2206091  1:2206091    0.0310756 
     1      2172444  1:2172444      1      2225491  1:2225491    0.0357143 
     1      2172444  1:2172444      1      2225610  1:2225610   0.00388889 
     1      2172444  1:2172444      1      2238522  1:2238522    0.0391837 
     1      2174458  1:2174458      1      2196369  1:2196369    0.0105114 
     1      2174458  1:2174458      1      2199752  1:2199752    0.0218878 
     1      2174458  1:2174458      1      2199879  1:2199879    0.0255138 
     1      2174458  1:2174458      1      2206068  1:2206068   0.00615148 
     1      2174458  1:2174458      1      2206091  1:2206091  0.000230681 
     1      2174458  1:2174458      1      2225491  1:2225491   0.00275735 
     1      2174458  1:2174458      1      2225610  1:2225610   0.00170207 
     1      2174458  1:2174458      1      2238522  1:2238522   0.00373483 
     1      2174458  1:2174458      1      2244376  1:2244376   0.00693662 
     1      2196369  1:2196369      1      2199752  1:2199752     0.003252 
     1      2196369  1:2196369      1      2199879  1:2199879   0.00607275 
     1      2196369  1:2196369      1      2206068  1:2206068    0.0105114 
     1      2196369  1:2196369      1      2206091  1:2206091    0.0394178 
     1      2196369  1:2196369      1      2225491  1:2225491    0.0959556 
     1      2196369  1:2196369      1      2225610  1:2225610    0.0142744 
     1      2196369  1:2196369      1      2238522  1:2238522   0.00638193 
     1      2196369  1:2196369      1      2244376  1:2244376   0.00199499 
     1      2196369  1:2196369      1      2247147  1:2247147    0.0244984 
     1      2199752  1:2199752      1      2199879  1:2199879     0.857881 
     1      2199752  1:2199752      1      2206068  1:2206068  0.000465496 
     1      2199752  1:2199752      1      2206091  1:2206091   0.00658915 
     1      2199752  1:2199752      1      2225491  1:2225491    0.0237403 
     1      2199752  1:2199752      1      2225610  1:2225610   0.00131891 
     1      2199752  1:2199752      1      2238522  1:2238522    0.0092285 
     1      2199752  1:2199752      1      2244376  1:2244376   0.00202661 
     1      2199752  1:2199752      1      2247147  1:2247147     0.103802 
     1      2199752  1:2199752      1      2254256  1:2254256     0.013289 
     1      2199879  1:2199879      1      2206068  1:2206068   8.7496e-06 
     1      2199879  1:2199879      1      2206091  1:2206091   0.00189516 
     1      2199879  1:2199879      1      2225491  1:2225491   0.00546631 
     1      2199879  1:2199879      1      2225610  1:2225610  2.47905e-05 
     1      2199879  1:2199879      1      2238522  1:2238522   0.00614097 
     1      2199879  1:2199879      1      2244376  1:2244376    0.0229987 
     1      2199879  1:2199879      1      2247147  1:2247147    0.0795821 
     1      2199879  1:2199879      1      2254256  1:2254256    0.0154905 
     1      2199879  1:2199879      1      2257738  1:2257738  0.000764965 
     1      2206068  1:2206068      1      2206091  1:2206091     0.033218 
     1      2206068  1:2206068      1      2225491  1:2225491   0.00122549 
     1      2206068  1:2206068      1      2225610  1:2225610    0.0174292 
     1      2206068  1:2206068      1      2238522  1:2238522   0.00373483 
     1      2206068  1:2206068      1      2244376  1:2244376    0.0267814 
     1      2206068  1:2206068      1      2247147  1:2247147     0.212834 
     1      2206068  1:2206068      1      2254256  1:2254256   0.00373483 
     1      2206068  1:2206068      1      2257738  1:2257738    0.0114379 
     1      2206068  1:2206068      1      2261427  1:2261427   0.00215793 
     1      2206091  1:2206091      1      2225491  1:2225491   0.00294118 
     1      2206091  1:2206091      1      2225610  1:2225610    0.0204967 
     1      2206091  1:2206091      1      2238522  1:2238522    0.0889412 
     1      2206091  1:2206091      1      2244376  1:2244376      0.10043 
     1      2206091  1:2206091      1      2247147  1:2247147     0.446664 
     1      2206091  1:2206091      1      2254256  1:2254256   0.00808964 
     1      2206091  1:2206091      1      2257738  1:2257738    0.0428922 
     1      2206091  1:2206091      1      2261427  1:2261427      0.14124 
     1      2206091  1:2206091      1      2261434  1:2261434    0.0169882 
     1      2225491  1:2225491      1      2225610  1:2225610    0.0138889 
     1      2225491  1:2225491      1      2238522  1:2238522    0.0119048 
     1      2225491  1:2225491      1      2244376  1:2244376    0.0184016 
     1      2225491  1:2225491      1      2247147  1:2247147   0.00774826 
     1      2225491  1:2225491      1      2254256  1:2254256     0.047619 
     1      2225491  1:2225491      1      2257738  1:2257738     0.047619 
     1      2225491  1:2225491      1      2261427  1:2261427    0.0013587 
     1      2225491  1:2225491      1      2261434  1:2261434            0 
     1      2225491  1:2225491      1      2294505  1:2294505    0.0335052 
     1      2225610  1:2225610      1      2238522  1:2238522     0.010582 
     1      2225610  1:2225610      1      2244376  1:2244376   0.00348432 
     1      2225610  1:2225610      1      2247147  1:2247147    0.0185888 
     1      2225610  1:2225610      1      2254256  1:2254256     0.010582 
     1      2225610  1:2225610      1      2257738  1:2257738     0.010582 
     1      2225610  1:2225610      1      2261427  1:2261427    0.0656892 
     1      2225610  1:2225610      1      2261434  1:2261434       0.0045 
     1      2225610  1:2225610      1      2294505  1:2294505    0.0297824 
     1      2225610  1:2225610      1      2310474  1:2310474   0.00617284 
     1      2238522  1:2238522      1      2244376  1:2244376    0.0162602 
     1      2238522  1:2238522      1      2247147  1:2247147    0.0219572 
     1      2238522  1:2238522      1      2254256  1:2254256   0.00226757 
     1      2238522  1:2238522      1      2257738  1:2257738   0.00694444 
     1      2238522  1:2238522      1      2261427  1:2261427  6.46998e-05 
     1      2238522  1:2238522      1      2261434  1:2261434    0.0550476 
     1      2238522  1:2238522      1      2294505  1:2294505    0.0362902 
     1      2238522  1:2238522      1      2310474  1:2310474   0.00529101 
     1      2238522  1:2238522      1      2314774  1:2314774    0.0075188 
     1      2244376  1:2244376      1      2247147  1:2247147     0.062418 
     1      2244376  1:2244376      1      2254256  1:2254256    0.0162602 
     1      2244376  1:2244376      1      2257738  1:2257738    0.0080899 
     1      2244376  1:2244376      1      2261427  1:2261427    0.0396963 
     1      2244376  1:2244376      1      2261434  1:2261434   0.00108885 
     1      2244376  1:2244376      1      2294505  1:2294505    0.0222833 
     1      2244376  1:2244376      1      2310474  1:2310474  0.000193573 
     1      2244376  1:2244376      1      2314774  1:2314774    0.0293722 
     1      2244376  1:2244376      1      2314785  1:2314785     0.146341 
     1      2247147  1:2247147      1      2254256  1:2254256    0.0219572 
     1      2247147  1:2247147      1      2257738  1:2257738    0.0266577 
     1      2247147  1:2247147      1      2261427  1:2261427    0.0902153 
     1      2247147  1:2247147      1      2261434  1:2261434     0.151866 
     1      2247147  1:2247147      1      2294505  1:2294505     0.217833 
     1      2247147  1:2247147      1      2310474  1:2310474    0.0371776 
     1      2247147  1:2247147      1      2314774  1:2314774   0.00249675 
     1      2247147  1:2247147      1      2314785  1:2314785     0.357851 
     1      2247147  1:2247147      1      2329000  1:2329000   0.00355464 
     1      2254256  1:2254256      1      2257738  1:2257738   0.00694444 
     1      2254256  1:2254256      1      2261427  1:2261427    0.0285326 
     1      2254256  1:2254256      1      2261434  1:2261434    0.0047619 
     1      2254256  1:2254256      1      2294505  1:2294505   0.00638193 
     1      2254256  1:2254256      1      2310474  1:2310474   0.00529101 
     1      2254256  1:2254256      1      2314774  1:2314774    0.0075188 
     1      2254256  1:2254256      1      2314785  1:2314785   0.00226757 
     1      2254256  1:2254256      1      2329000  1:2329000  0.000626566 
     1      2254256  1:2254256      1      2333837  1:2333837   0.00424328 
     1      2257738  1:2257738      1      2261427  1:2261427     0.104818 
     1      2257738  1:2257738      1      2261434  1:2261434    0.0145833 
     1      2257738  1:2257738      1      2294505  1:2294505  0.000852026 
     1      2257738  1:2257738      1      2310474  1:2310474    0.0162037 
     1      2257738  1:2257738      1      2314774  1:2314774     0.105733 
     1      2257738  1:2257738      1      2314785  1:2314785       0.0625 
     1      2257738  1:2257738      1      2329000  1:2329000  8.81109e-05 
     1      2257738  1:2257738      1      2333837  1:2333837     0.012995 
     1      2257738  1:2257738      1      2333855  1:2333855     0.012995 
     1      2261427  1:2261427      1      2261434  1:2261434     0.013587 
     1      2261427  1:2261427      1      2294505  1:2294505     0.067882 
     1      2261427  1:2261427      1      2310474  1:2310474    0.0013587 
     1      2261427  1:2261427      1      2314774  1:2314774     0.014898 
     1      2261427  1:2261427      1      2314785  1:2314785     0.281832 
     1      2261427  1:2261427      1      2329000  1:2329000   0.00119233 
     1      2261427  1:2261427      1      2333837  1:2333837    0.0226135 
     1      2261427  1:2261427      1      2333855  1:2333855    0.0226135 
     1      2261427  1:2261427      1      2333900  1:2333900    0.0326427 
     1      2261434  1:2261434      1      2294505  1:2294505    0.0762094 
     1      2261434  1:2261434      1      2310474  1:2310474    0.0444444 
     1      2261434  1:2261434      1      2314774  1:2314774    0.0157895 
     1      2261434  1:2261434      1      2314785  1:2314785    0.0428571 
     1      2261434  1:2261434      1      2329000  1:2329000  0.000913743 
     1      2261434  1:2261434      1      2333837  1:2333837     0.134763 
     1      2261434  1:2261434      1      2333855  1:2333855     0.134763 
     1      2261434  1:2261434      1      2333900  1:2333900       0.2025 
     1      2261434  1:2261434      1      2333924  1:2333924   0.00679612 
     1      2294505  1:2294505      1      2310474  1:2310474   0.00431756 
     1      2294505  1:2294505      1      2314774  1:2314774    0.0211612 
     1      2294505  1:2294505      1      2314785  1:2314785     0.140516 
     1      2294505  1:2294505      1      2329000  1:2329000   0.00798702 
     1      2294505  1:2294505      1      2333837  1:2333837    0.0910177 
     1      2294505  1:2294505      1      2333855  1:2333855    0.0910177 
     1      2294505  1:2294505      1      2333900  1:2333900    0.0762094 
     1      2294505  1:2294505      1      2333924  1:2333924     0.133968 
     1      2294505  1:2294505      1      2334067  1:2334067    0.0543894 
     1      2310474  1:2310474      1      2314774  1:2314774    0.0175439 
     1      2310474  1:2310474      1      2314785  1:2314785   0.00214264 
     1      2310474  1:2310474      1      2329000  1:2329000     0.156108 
     1      2310474  1:2310474      1      2333837  1:2333837   0.00990099 
     1      2310474  1:2310474      1      2333855  1:2333855   0.00990099 
     1      2310474  1:2310474      1      2333900  1:2333900    0.0111111 
     1      2310474  1:2310474      1      2333924  1:2333924   0.00755124 
     1      2310474  1:2310474      1      2334067  1:2334067    0.0136054 
     1      2310474  1:2310474      1      2341755  1:2341755    0.0809611 
     1      2314774  1:2314774      1      2314785  1:2314785  0.000835422 
     1      2314774  1:2314774      1      2329000  1:2329000   0.00433467 
     1      2314774  1:2314774      1      2333837  1:2333837    0.0140698 
     1      2314774  1:2314774      1      2333855  1:2333855    0.0140698 
     1      2314774  1:2314774      1      2333900  1:2333900    0.0157895 
     1      2314774  1:2314774      1      2333924  1:2333924  2.43327e-05 
     1      2314774  1:2314774      1      2334067  1:2334067     0.019334 
     1      2314774  1:2314774      1      2341755  1:2341755    0.0730994 
     1      2314774  1:2314774      1      2346882  1:2346882    0.0166433 
     1      2314785  1:2314785      1      2329000  1:2329000   0.00341131 
     1      2314785  1:2314785      1      2333837  1:2333837     0.147153 
     1      2314785  1:2314785      1      2333855  1:2333855     0.147153 
     1      2314785  1:2314785      1      2333900  1:2333900     0.119048 
     1      2314785  1:2314785      1      2333924  1:2333924    0.0238425 
     1      2314785  1:2314785      1      2334067  1:2334067    0.0783933 
     1      2314785  1:2314785      1      2341755  1:2341755   6.5591e-05 
     1      2314785  1:2314785      1      2346882  1:2346882     0.013525 
     1      2314785  1:2314785      1      2346895  1:2346895     0.189733 
     1      2329000  1:2329000      1      2333837  1:2333837    0.0470297 
     1      2329000  1:2329000      1      2333855  1:2333855    0.0470297 
     1      2329000  1:2329000      1      2333900  1:2333900    0.0527778 
     1      2329000  1:2329000      1      2333924  1:2333924    0.0153478 
     1      2329000  1:2329000      1      2334067  1:2334067    0.0646259 
     1      2329000  1:2329000      1      2341755  1:2341755    0.0704191 
     1      2329000  1:2329000      1      2346882  1:2346882    0.0496163 
     1      2329000  1:2329000      1      2346895  1:2346895  0.000487048 
     1      2329000  1:2329000      1      2347708  1:2347708  0.000487048 
     1      2333837  1:2333837      1      2333855  1:2333855            1 
     1      2333837  1:2333837      1      2333900  1:2333900     0.891089 
     1      2333837  1:2333837      1      2333924  1:2333924   0.00605595 
     1      2333837  1:2333837      1      2334067  1:2334067     0.727723 
     1      2333837  1:2333837      1      2341755  1:2341755  0.000733407 
     1      2333837  1:2333837      1      2346882  1:2346882     0.119444 
     1      2333837  1:2333837      1      2346895  1:2346895     0.426785 
     1      2333837  1:2333837      1      2347708  1:2347708     0.426785 
     1      2333837  1:2333837      1      2347727  1:2347727     0.426785 
     1      2333855  1:2333855      1      2333900  1:2333900     0.891089 
     1      2333855  1:2333855      1      2333924  1:2333924   0.00605595 
     1      2333855  1:2333855      1      2334067  1:2334067     0.727723 
     1      2333855  1:2333855      1      2341755  1:2341755  0.000733407 
     1      2333855  1:2333855      1      2346882  1:2346882     0.119444 
     1      2333855  1:2333855      1      2346895  1:2346895     0.426785 
     1      2333855  1:2333855      1      2347708  1:2347708     0.426785 
     1      2333855  1:2333855      1      2347727  1:2347727     0.426785 
     1      2333855  1:2333855      1      2353279  1:2353279   0.00424328 
     1      2333900  1:2333900      1      2333924  1:2333924   0.00679612 
     1      2333900  1:2333900      1      2334067  1:2334067     0.816667 
     1      2333900  1:2333900      1      2341755  1:2341755            0 
     1      2333900  1:2333900      1      2346882  1:2346882    0.0913205 
     1      2333900  1:2333900      1      2346895  1:2346895     0.370156 
     1      2333900  1:2333900      1      2347708  1:2347708     0.370156 
     1      2333900  1:2333900      1      2347727  1:2347727     0.370156 
     1      2333900  1:2333900      1      2353279  1:2353279   0.00685714 
     1      2333900  1:2333900      1      2353281  1:2353281  0.000440044 
     1      2333924  1:2333924      1      2334067  1:2334067   0.00832178 
     1      2333924  1:2333924      1      2341755  1:2341755   0.00832178 
     1      2333924  1:2333924      1      2346882  1:2346882    0.0507012 
     1      2333924  1:2333924      1      2346895  1:2346895    0.0141897 
     1      2333924  1:2333924      1      2347708  1:2347708    0.0141897 
     1      2333924  1:2333924      1      2347727  1:2347727    0.0141897 
     1      2333924  1:2333924      1      2353279  1:2353279   0.00323625 
     1      2333924  1:2333924      1      2353281  1:2353281   0.00605595 
     1      2333924  1:2333924      1      2382149  1:2382149    0.0091082 
     1      2334067  1:2334067      1      2341755  1:2341755   0.00226757 
     1      2334067  1:2334067      1      2346882  1:2346882     0.119845 
     1      2334067  1:2334067      1      2346895  1:2346895     0.474265 
     1      2334067  1:2334067      1      2347708  1:2347708     0.474265 
     1      2334067  1:2334067      1      2347727  1:2347727     0.474265 
     1      2334067  1:2334067      1      2353279  1:2353279   0.00404924 
     1      2334067  1:2334067      1      2353281  1:2353281  3.74187e-06 
     1      2334067  1:2334067      1      2382149  1:2382149    0.0543894 
     1      2334067  1:2334067      1      2383440  1:2383440       0.0375 
     1      2341755  1:2341755      1      2346882  1:2346882    0.0540921 
     1      2341755  1:2341755      1      2346895  1:2346895  0.000385579 
     1      2341755  1:2341755      1      2347708  1:2347708  0.000385579 
     1      2341755  1:2341755      1      2347727  1:2347727  0.000385579 
     1      2341755  1:2341755      1      2353279  1:2353279     0.031746 
     1      2341755  1:2341755      1      2353281  1:2353281    0.0594059 
     1      2341755  1:2341755      1      2382149  1:2382149     0.111155 
     1      2341755  1:2341755      1      2383440  1:2383440            0 
     1      2341755  1:2341755      1      2394316  1:2394316   0.00013217 
     1      2346882  1:2346882      1      2346895  1:2346895     0.279869 
     1      2346882  1:2346882      1      2347708  1:2347708     0.279869 
     1      2346882  1:2346882      1      2347727  1:2347727     0.279869 
     1      2346882  1:2346882      1      2353279  1:2353279  0.000144739 
     1      2346882  1:2346882      1      2353281  1:2353281    0.0363987 
     1      2346882  1:2346882      1      2382149  1:2382149    0.0640419 
     1      2346882  1:2346882      1      2383440  1:2383440   0.00216143 
     1      2346882  1:2346882      1      2394316  1:2394316  0.000996566 
     1      2346882  1:2346882      1      2395708  1:2395708    0.0507012 
     1      2346895  1:2346895      1      2347708  1:2347708            1 
     1      2346895  1:2346895      1      2347727  1:2347727            1 
     1      2346895  1:2346895      1      2353279  1:2353279   0.00994244 
     1      2346895  1:2346895      1      2353281  1:2353281    0.0186052 
     1      2346895  1:2346895      1      2382149  1:2382149    0.0170846 
     1      2346895  1:2346895      1      2383440  1:2383440     0.011336 
     1      2346895  1:2346895      1      2394316  1:2394316    0.0170846 
     1      2346895  1:2346895      1      2395708  1:2395708    0.0141897 
     1      2346895  1:2346895      1      2407324  1:2407324  1.65599e-05 
     1      2347708  1:2347708      1      2347727  1:2347727            1 
     1      2347708  1:2347708      1      2353279  1:2353279   0.00994244 
     1      2347708  1:2347708      1      2353281  1:2353281    0.0186052 
     1      2347708  1:2347708      1      2382149  1:2382149    0.0170846 
     1      2347708  1:2347708      1      2383440  1:2383440     0.011336 
     1      2347708  1:2347708      1      2394316  1:2394316    0.0170846 
     1      2347708  1:2347708      1      2395708  1:2395708    0.0141897 
     1      2347708  1:2347708      1      2407324  1:2407324  1.65599e-05 
     1      2347708  1:2347708      1      2407344  1:2407344  1.65599e-05 
     1      2347727  1:2347727      1      2353279  1:2353279   0.00994244 
     1      2347727  1:2347727      1      2353281  1:2353281    0.0186052 
     1      2347727  1:2347727      1      2382149  1:2382149    0.0170846 
     1      2347727  1:2347727      1      2383440  1:2383440     0.011336 
     1      2347727  1:2347727      1      2394316  1:2394316    0.0170846 
     1      2347727  1:2347727      1      2395708  1:2395708    0.0141897 
     1      2347727  1:2347727      1      2407324  1:2407324  1.65599e-05 
     1      2347727  1:2347727      1      2407344  1:2407344  1.65599e-05 
     1      2347727  1:2347727      1      2407346  1:2407346  1.65599e-05 
     1      2353279  1:2353279      1      2353281  1:2353281     0.170203 
     1      2353279  1:2353279      1      2382149  1:2382149   0.00638193 
     1      2353279  1:2353279      1      2383440  1:2383440    0.0047619 
     1      2353279  1:2353279      1      2394316  1:2394316   0.00638193 
     1      2353279  1:2353279      1      2395708  1:2395708   0.00323625 
     1      2353279  1:2353279      1      2407324  1:2407324   0.00607652 
     1      2353279  1:2353279      1      2407344  1:2407344   0.00607652 
     1      2353279  1:2353279      1      2407346  1:2407346   0.00607652 
     1      2353279  1:2353279      1      2407413  1:2407413   0.00607652 
     1      2353281  1:2353281      1      2382149  1:2382149    0.0119424 
     1      2353281  1:2353281      1      2383440  1:2383440   0.00891089 
     1      2353281  1:2353281      1      2394316  1:2394316    0.0119424 
     1      2353281  1:2353281      1      2395708  1:2395708   0.00605595 
     1      2353281  1:2353281      1      2407324  1:2407324   0.00196029 
     1      2353281  1:2353281      1      2407344  1:2407344   0.00196029 
     1      2353281  1:2353281      1      2407346  1:2407346   0.00196029 
     1      2353281  1:2353281      1      2407413  1:2407413   0.00196029 
     1      2353281  1:2353281      1      2408949  1:2408949   0.00698893 
     1      2382149  1:2382149      1      2383440  1:2383440      0.22276 
     1      2382149  1:2382149      1      2394316  1:2394316   0.00163572 
     1      2382149  1:2382149      1      2395708  1:2395708    0.0091082 
     1      2382149  1:2382149      1      2407324  1:2407324    0.0585443 
     1      2382149  1:2382149      1      2407344  1:2407344    0.0585443 
     1      2382149  1:2382149      1      2407346  1:2407346    0.0585443 
     1      2382149  1:2382149      1      2407413  1:2407413    0.0585443 
     1      2382149  1:2382149      1      2408949  1:2408949    0.0105114 
     1      2382149  1:2382149      1      2408968  1:2408968    0.0374011 
     1      2383440  1:2383440      1      2394316  1:2394316    0.0134021 
     1      2383440  1:2383440      1      2395708  1:2395708   0.00679612 
     1      2383440  1:2383440      1      2407324  1:2407324    0.0458112 
     1      2383440  1:2383440      1      2407344  1:2407344    0.0458112 
     1      2383440  1:2383440      1      2407346  1:2407346    0.0458112 
     1      2383440  1:2383440      1      2407413  1:2407413    0.0458112 
     1      2383440  1:2383440      1      2408949  1:2408949   0.00784314 
     1      2383440  1:2383440      1      2408968  1:2408968     0.027907 
     1      2383440  1:2383440      1      2419881  1:2419881  4.00641e-05 
     1      2394316  1:2394316      1      2395708  1:2395708    0.0183033 
     1      2394316  1:2394316      1      2407324  1:2407324   0.00242448 
     1      2394316  1:2394316      1      2407344  1:2407344   0.00242448 
     1      2394316  1:2394316      1      2407346  1:2407346   0.00242448 
     1      2394316  1:2394316      1      2407413  1:2407413   0.00242448 
     1      2394316  1:2394316      1      2408949  1:2408949    0.0130771 
     1      2394316  1:2394316      1      2408968  1:2408968    0.0465301 
     1      2394316  1:2394316      1      2419881  1:2419881   0.00570492 
     1      2394316  1:2394316      1      2419911  1:2419911    0.0091082 
     1      2395708  1:2395708      1      2407324  1:2407324    0.0022008 
     1      2395708  1:2395708      1      2407344  1:2407344    0.0022008 
     1      2395708  1:2395708      1      2407346  1:2407346    0.0022008 
     1      2395708  1:2395708      1      2407413  1:2407413    0.0022008 
     1      2395708  1:2395708      1      2408949  1:2408949   0.00533029 
     1      2395708  1:2395708      1      2408968  1:2408968    0.0980577 
     1      2395708  1:2395708      1      2419881  1:2419881   0.00624355 
     1      2395708  1:2395708      1      2419911  1:2419911   0.00461872 
     1      2395708  1:2395708      1      2427037  1:2427037   0.00533029 
     1      2407324  1:2407324      1      2407344  1:2407344            1 
     1      2407324  1:2407324      1      2407346  1:2407346            1 
     1      2407324  1:2407324      1      2407413  1:2407413            1 
     1      2407324  1:2407324      1      2408949  1:2408949   0.00543392 
     1      2407324  1:2407324      1      2408968  1:2408968  6.16538e-06 
     1      2407324  1:2407324      1      2419881  1:2419881   0.00736194 
     1      2407324  1:2407324      1      2419911  1:2419911    0.0114766 
     1      2407324  1:2407324      1      2427037  1:2427037     0.131994 
     1      2407324  1:2407324      1      2427051  1:2427051   0.00505271 
     1      2407344  1:2407344      1      2407346  1:2407346            1 
     1      2407344  1:2407344      1      2407413  1:2407413            1 
     1      2407344  1:2407344      1      2408949  1:2408949   0.00543392 
     1      2407344  1:2407344      1      2408968  1:2408968  6.16538e-06 
     1      2407344  1:2407344      1      2419881  1:2419881   0.00736194 
     1      2407344  1:2407344      1      2419911  1:2419911    0.0114766 
     1      2407344  1:2407344      1      2427037  1:2427037     0.131994 
     1      2407344  1:2407344      1      2427051  1:2427051   0.00505271 
     1      2407344  1:2407344      1      2436138  1:2436138    0.0205868 
     1      2407346  1:2407346      1      2407413  1:2407413            1 
     1      2407346  1:2407346      1      2408949  1:2408949   0.00543392 
     1      2407346  1:2407346      1      2408968  1:2408968  6.16538e-06 
     1      2407346  1:2407346      1      2419881  1:2419881   0.00736194 
     1      2407346  1:2407346      1      2419911  1:2419911    0.0114766 
     1      2407346  1:2407346      1      2427037  1:2427037     0.131994 
     1      2407346  1:2407346      1      2427051  1:2427051   0.00505271 
     1      2407346  1:2407346      1      2436138  1:2436138    0.0205868 
     1      2407346  1:2407346      1      2445366  1:2445366     0.102216 
     1      2407413  1:2407413      1      2408949  1:2408949   0.00543392 
     1      2407413  1:2407413      1      2408968  1:2408968  6.16538e-06 
     1      2407413  1:2407413      1      2419881  1:2419881   0.00736194 
     1      2407413  1:2407413      1      2419911  1:2419911    0.0114766 
     1      2407413  1:2407413      1      2427037  1:2427037     0.131994 
     1      2407413  1:2407413      1      2427051  1:2427051   0.00505271 
     1      2407413  1:2407413      1      2436138  1:2436138    0.0205868 
     1      2407413  1:2407413      1      2445366  1:2445366     0.102216 
     1      2407413  1:2407413      1      2445420  1:2445420    0.0723024 
     1      2408949  1:2408949      1      2408968  1:2408968  0.000465496 
     1      2408949  1:2408949      1      2419881  1:2419881  0.000636312 
     1      2408949  1:2408949      1      2419911  1:2419911   0.00533029 
     1      2408949  1:2408949      1      2427037  1:2427037    0.0365484 
     1      2408949  1:2408949      1      2427051  1:2427051     0.212322 
     1      2408949  1:2408949      1      2436138  1:2436138   0.00615148 
     1      2408949  1:2408949      1      2445366  1:2445366    0.0153453 
     1      2408949  1:2408949      1      2445420  1:2445420    0.0153453 
     1      2408949  1:2408949      1      2445429  1:2445429    0.0756303 
     1      2408968  1:2408968      1      2419881  1:2419881    0.0372387 
     1      2408968  1:2408968      1      2419911  1:2419911    0.0189659 
     1      2408968  1:2408968      1      2427037  1:2427037    0.0218878 
     1      2408968  1:2408968      1      2427051  1:2427051    0.0365177 
     1      2408968  1:2408968      1      2436138  1:2436138  0.000465496 
     1      2408968  1:2408968      1      2445366  1:2445366    0.0546006 
     1      2408968  1:2408968      1      2445420  1:2445420    0.0546006 
     1      2408968  1:2408968      1      2445429  1:2445429     0.013289 
     1      2408968  1:2408968      1      2459969  1:2459969   0.00560777 
     1      2419881  1:2419881      1      2419911  1:2419911  8.89079e-06 
     1      2419881  1:2419881      1      2427037  1:2427037   0.00268862 
     1      2419881  1:2419881      1      2427051  1:2427051  0.000636312 
     1      2419881  1:2419881      1      2436138  1:2436138   0.00268862 
     1      2419881  1:2419881      1      2445366  1:2445366    0.0414663 
     1      2419881  1:2419881      1      2445420  1:2445420     0.176446 
     1      2419881  1:2419881      1      2445429  1:2445429     0.019536 
     1      2419881  1:2419881      1      2459969  1:2459969    0.0365233 
     1      2419881  1:2419881      1      2460025  1:2460025    0.0365233 
     1      2419911  1:2419911      1      2427037  1:2427037   0.00495635 
     1      2419911  1:2419911      1      2427051  1:2427051   0.00533029 
     1      2419911  1:2419911      1      2436138  1:2436138   0.00533029 
     1      2419911  1:2419911      1      2445366  1:2445366   0.00021441 
     1      2419911  1:2419911      1      2445420  1:2445420    0.0132967 
     1      2419911  1:2419911      1      2445429  1:2445429   0.00323625 
     1      2419911  1:2419911      1      2459969  1:2459969   0.00702019 
     1      2419911  1:2419911      1      2460025  1:2460025   0.00702019 
     1      2419911  1:2419911      1      2460058  1:2460058   0.00702019 
     1      2427037  1:2427037      1      2427051  1:2427051   0.00615148 
     1      2427037  1:2427037      1      2436138  1:2436138   0.00615148 
     1      2427037  1:2427037      1      2445366  1:2445366     0.197038 
     1      2427037  1:2427037      1      2445420  1:2445420    0.0256021 
     1      2427037  1:2427037      1      2445429  1:2445429   0.00373483 
     1      2427037  1:2427037      1      2459969  1:2459969    0.0976391 
     1      2427037  1:2427037      1      2460025  1:2460025    0.0976391 
     1      2427037  1:2427037      1      2460058  1:2460058    0.0976391 
     1      2427037  1:2427037      1      2476942  1:2476942   0.00615148 
     1      2427051  1:2427051      1      2436138  1:2436138   0.00615148 
     1      2427051  1:2427051      1      2445366  1:2445366    0.0153453 
     1      2427051  1:2427051      1      2445420  1:2445420    0.0153453 
     1      2427051  1:2427051      1      2445429  1:2445429   0.00373483 
     1      2427051  1:2427051      1      2459969  1:2459969    0.0630023 
     1      2427051  1:2427051      1      2460025  1:2460025    0.0630023 
     1      2427051  1:2427051      1      2460058  1:2460058    0.0630023 
     1      2427051  1:2427051      1      2476942  1:2476942   0.00615148 
     1      2427051  1:2427051      1      2476952  1:2476952    0.0648385 
     1      2436138  1:2436138      1      2445366  1:2445366    0.0256021 
     1      2436138  1:2436138      1      2445420  1:2445420    0.0256021 
     1      2436138  1:2436138      1      2445429  1:2445429   0.00373483 
     1      2436138  1:2436138      1      2459969  1:2459969    0.0294478 
     1      2436138  1:2436138      1      2460025  1:2460025    0.0294478 
     1      2436138  1:2436138      1      2460058  1:2460058    0.0294478 
     1      2436138  1:2436138      1      2476942  1:2476942   0.00615148 
     1      2436138  1:2436138      1      2476952  1:2476952    0.0256021 
     1      2436138  1:2436138      1      2480604  1:2480604    0.0163758 
     1      2445366  1:2445366      1      2445420  1:2445420     0.361741 
     1      2445366  1:2445366      1      2445429  1:2445429   0.00931677 
     1      2445366  1:2445366      1      2459969  1:2459969     0.243567 
     1      2445366  1:2445366      1      2460025  1:2460025     0.243567 
     1      2445366  1:2445366      1      2460058  1:2460058     0.243567 
     1      2445366  1:2445366      1      2476942  1:2476942   0.00427442 
     1      2445366  1:2445366      1      2476952  1:2476952  1.31275e-05 
     1      2445366  1:2445366      1      2480604  1:2480604    0.0408505 
     1      2445366  1:2445366      1      2514616  1:2514616    0.0546006 
     1      2445420  1:2445420      1      2445429  1:2445429   0.00931677 
     1      2445420  1:2445420      1      2459969  1:2459969     0.243567 
     1      2445420  1:2445420      1      2460025  1:2460025     0.243567 
     1      2445420  1:2445420      1      2460058  1:2460058     0.243567 
     1      2445420  1:2445420      1      2476942  1:2476942   0.00427442 
     1      2445420  1:2445420      1      2476952  1:2476952     0.018625 
     1      2445420  1:2445420      1      2480604  1:2480604    0.0408505 
     1      2445420  1:2445420      1      2514616  1:2514616    0.0546006 
     1      2445420  1:2445420      1      2518161  1:2518161    0.0648385 
     1      2445429  1:2445429      1      2459969  1:2459969  0.000398286 
     1      2445429  1:2445429      1      2460025  1:2460025  0.000398286 
     1      2445429  1:2445429      1      2460058  1:2460058  0.000398286 
     1      2445429  1:2445429      1      2476942  1:2476942    0.0756303 
     1      2445429  1:2445429      1      2476952  1:2476952     0.140902 
     1      2445429  1:2445429      1      2480604  1:2480604  0.000247872 
     1      2445429  1:2445429      1      2514616  1:2514616   9.2285e-05 
     1      2445429  1:2445429      1      2518161  1:2518161   0.00373483 
     1      2445429  1:2445429      1      2518179  1:2518179   0.00226757 
     1      2459969  1:2459969      1      2460025  1:2460025            1 
     1      2459969  1:2459969      1      2460058  1:2460058            1 
     1      2459969  1:2459969      1      2476942  1:2476942   0.00094464 
     1      2459969  1:2459969      1      2476952  1:2476952   0.00235647 
     1      2459969  1:2459969      1      2480604  1:2480604    0.0978179 
     1      2459969  1:2459969      1      2514616  1:2514616    0.0635204 
     1      2459969  1:2459969      1      2518161  1:2518161    0.0976391 
     1      2459969  1:2459969      1      2518179  1:2518179    0.0242317 
     1      2459969  1:2459969      1      2525515  1:2525515    0.0107805 
     1      2460025  1:2460025      1      2460058  1:2460058            1 
     1      2460025  1:2460025      1      2476942  1:2476942   0.00094464 
     1      2460025  1:2460025      1      2476952  1:2476952   0.00235647 
     1      2460025  1:2460025      1      2480604  1:2480604    0.0978179 
     1      2460025  1:2460025      1      2514616  1:2514616    0.0635204 
     1      2460025  1:2460025      1      2518161  1:2518161    0.0976391 
     1      2460025  1:2460025      1      2518179  1:2518179    0.0242317 
     1      2460025  1:2460025      1      2525515  1:2525515    0.0107805 
     1      2460025  1:2460025      1      2525519  1:2525519     0.021309 
     1      2460058  1:2460058      1      2476942  1:2476942   0.00094464 
     1      2460058  1:2460058      1      2476952  1:2476952   0.00235647 
     1      2460058  1:2460058      1      2480604  1:2480604    0.0978179 
     1      2460058  1:2460058      1      2514616  1:2514616    0.0635204 
     1      2460058  1:2460058      1      2518161  1:2518161    0.0976391 
     1      2460058  1:2460058      1      2518179  1:2518179    0.0242317 
     1      2460058  1:2460058      1      2525515  1:2525515    0.0107805 
     1      2460058  1:2460058      1      2525519  1:2525519     0.021309 
     1      2460058  1:2460058      1      2525553  1:2525553   0.00050184 
     1      2476942  1:2476942      1      2476952  1:2476952    0.0648385 
     1      2476942  1:2476942      1      2480604  1:2480604    0.0163758 
     1      2476942  1:2476942      1      2514616  1:2514616    0.0218878 
     1      2476942  1:2476942      1      2518161  1:2518161   0.00615148 
     1      2476942  1:2476942      1      2518179  1:2518179   0.00373483 
     1      2476942  1:2476942      1      2525515  1:2525515    0.0267814 
     1      2476942  1:2476942      1      2525519  1:2525519    0.0207347 
     1      2476942  1:2476942      1      2525553  1:2525553    0.0522876 
     1      2476942  1:2476942      1      2565767  1:2565767     0.105131 
     1      2476952  1:2476952      1      2480604  1:2480604   5.0293e-05 
     1      2476952  1:2476952      1      2514616  1:2514616   0.00407375 
     1      2476952  1:2476952      1      2518161  1:2518161    0.0153453 
     1      2476952  1:2476952      1      2518179  1:2518179   0.00931677 
     1      2476952  1:2476952      1      2525515  1:2525515  0.000556523 
     1      2476952  1:2476952      1      2525519  1:2525519   0.00558175 
     1      2476952  1:2476952      1      2525553  1:2525553    0.0443841 
     1      2476952  1:2476952      1      2565767  1:2565767      0.13183 
     1      2476952  1:2476952      1      2580046  1:2580046     0.219585 
     1      2480604  1:2480604      1      2514616  1:2514616     0.748168 
     1      2480604  1:2480604      1      2518161  1:2518161    0.0163758 
     1      2480604  1:2480604      1      2518179  1:2518179  0.000247872 
     1      2480604  1:2480604      1      2525515  1:2525515     0.379866 
     1      2480604  1:2480604      1      2525519  1:2525519     0.505915 
     1      2480604  1:2480604      1      2525553  1:2525553     0.131965 
     1      2480604  1:2480604      1      2565767  1:2565767    0.0400833 
     1      2480604  1:2480604      1      2580046  1:2580046   0.00519834 
     1      2480604  1:2480604      1      2580082  1:2580082    0.0141897 
     1      2514616  1:2514616      1      2518161  1:2518161    0.0218878 
     1      2514616  1:2514616      1      2518179  1:2518179    0.0944998 
     1      2514616  1:2514616      1      2525515  1:2525515     0.566169 
     1      2514616  1:2514616      1      2525519  1:2525519     0.748309 
     1      2514616  1:2514616      1      2525553  1:2525553     0.142442 
     1      2514616  1:2514616      1      2565767  1:2565767    0.0209709 
     1      2514616  1:2514616      1      2580046  1:2580046  1.87245e-05 
     1      2514616  1:2514616      1      2580082  1:2580082    0.0189659 
     1      2514616  1:2514616      1      2612111  1:2612111    0.0795207 
     1      2518161  1:2518161      1      2518179  1:2518179    0.0114379 
     1      2518161  1:2518161      1      2525515  1:2525515   0.00693662 
     1      2518161  1:2518161      1      2525519  1:2525519    0.0207347 
     1      2518161  1:2518161      1      2525553  1:2525553   0.00326797 
     1      2518161  1:2518161      1      2565767  1:2565767  0.000875764 
     1      2518161  1:2518161      1      2580046  1:2580046    0.0153453 
     1      2518161  1:2518161      1      2580082  1:2580082   0.00533029 
     1      2518161  1:2518161      1      2612111  1:2612111   0.00336472 
     1      2518161  1:2518161      1      2622286  1:2622286   0.00452489 
     1      2518179  1:2518179      1      2525515  1:2525515    0.0299486 
     1      2518179  1:2518179      1      2525519  1:2525519    0.0440018 
     1      2518179  1:2518179      1      2525553  1:2525553     0.031746 
     1      2518179  1:2518179      1      2565767  1:2565767  0.000144739 
     1      2518179  1:2518179      1      2580046  1:2580046   0.00931677 
     1      2518179  1:2518179      1      2580082  1:2580082   0.00323625 
     1      2518179  1:2518179      1      2612111  1:2612111     0.018686 
     1      2518179  1:2518179      1      2622286  1:2622286   0.00274725 
     1      2518179  1:2518179      1      2641349  1:2641349    0.0055102 
     1      2525515  1:2525515      1      2525519  1:2525519      0.77422 
     1      2525515  1:2525515      1      2525553  1:2525553    0.0839141 
     1      2525515  1:2525515      1      2565767  1:2565767    0.0438505 
     1      2525515  1:2525515      1      2580046  1:2580046   0.00107728 
     1      2525515  1:2525515      1      2580082  1:2580082    0.0232063 
     1      2525515  1:2525515      1      2612111  1:2612111    0.0746774 
     1      2525515  1:2525515      1      2622286  1:2622286   0.00188734 
     1      2525515  1:2525515      1      2641349  1:2641349    0.0719263 
     1      2525515  1:2525515      1      2641752  1:2641752    0.0299486 
     1      2525519  1:2525519      1      2525553  1:2525553     0.161253 
     1      2525519  1:2525519      1      2565767  1:2565767    0.0163243 
     1      2525519  1:2525519      1      2580046  1:2580046  0.000204004 
     1      2525519  1:2525519      1      2580082  1:2580082    0.0179667 
     1      2525519  1:2525519      1      2612111  1:2612111     0.103739 
     1      2525519  1:2525519      1      2622286  1:2622286   0.00538513 
     1      2525519  1:2525519      1      2641349  1:2641349    0.0411223 
     1      2525519  1:2525519      1      2641752  1:2641752  2.37976e-05 
     1      2525519  1:2525519      1      2684725  1:2684725  0.000793721 
     1      2525553  1:2525553      1      2565767  1:2565767     0.267984 
     1      2525553  1:2525553      1      2580046  1:2580046     0.130435 
     1      2525553  1:2525553      1      2580082  1:2580082     0.018724 
     1      2525553  1:2525553      1      2612111  1:2612111   0.00027222 
     1      2525553  1:2525553      1      2622286  1:2622286    0.0384615 
     1      2525553  1:2525553      1      2641349  1:2641349    0.0238095 
     1      2525553  1:2525553      1      2641752  1:2641752   0.00793651 
     1      2525553  1:2525553      1      2684725  1:2684725    0.0522876 
     1      2525553  1:2525553      1      2706995  1:2706995    0.0171485 
     1      2565767  1:2565767      1      2580046  1:2580046     0.262257 
     1      2565767  1:2565767      1      2580082  1:2580082    0.0513195 
     1      2565767  1:2565767      1      2612111  1:2612111  0.000100531 
     1      2565767  1:2565767      1      2622286  1:2622286    0.0773322 
     1      2565767  1:2565767      1      2641349  1:2641349    0.0696676 
     1      2565767  1:2565767      1      2641752  1:2641752    0.0355253 
     1      2565767  1:2565767      1      2684725  1:2684725     0.105131 
     1      2565767  1:2565767      1      2706995  1:2706995   0.00264665 
     1      2565767  1:2565767      1      2712231  1:2712231    0.0913205 
     1      2580046  1:2580046      1      2580082  1:2580082   0.00740048 
     1      2580046  1:2580046      1      2612111  1:2612111   0.00343332 
     1      2580046  1:2580046      1      2622286  1:2622286     0.294872 
     1      2580046  1:2580046      1      2641349  1:2641349  0.000776398 
     1      2580046  1:2580046      1      2641752  1:2641752   0.00931677 
     1      2580046  1:2580046      1      2684725  1:2684725     0.400871 
     1      2580046  1:2580046      1      2706995  1:2706995    0.0239574 
     1      2580046  1:2580046      1      2712231  1:2712231      0.13913 
     1      2580046  1:2580046      1      2734522  1:2734522    0.0195652 
     1      2580082  1:2580082      1      2612111  1:2612111    0.0281634 
     1      2580082  1:2580082      1      2622286  1:2622286   0.00392084 
     1      2580082  1:2580082      1      2641349  1:2641349    0.0361106 
     1      2580082  1:2580082      1      2641752  1:2641752   0.00323625 
     1      2580082  1:2580082      1      2684725  1:2684725   0.00533029 
     1      2580082  1:2580082      1      2706995  1:2706995   0.00832178 
     1      2580082  1:2580082      1      2712231  1:2712231   0.00679612 
     1      2580082  1:2580082      1      2734522  1:2734522   0.00679612 
     1      2580082  1:2580082      1      2734555  1:2734555   0.00679612 
     1      2612111  1:2612111      1      2622286  1:2622286    0.0226388 
     1      2612111  1:2612111      1      2641349  1:2641349   0.00526454 
     1      2612111  1:2612111      1      2641752  1:2641752   0.00328608 
     1      2612111  1:2612111      1      2684725  1:2684725    0.0307769 
     1      2612111  1:2612111      1      2706995  1:2706995    0.0287998 
     1      2612111  1:2612111      1      2712231  1:2712231   0.00330747 
     1      2612111  1:2612111      1      2734522  1:2734522   0.00690078 
     1      2612111  1:2612111      1      2734555  1:2734555   0.00690078 
     1      2612111  1:2612111      1      2734617  1:2734617   0.00160554 
     1      2622286  1:2622286      1      2641349  1:2641349  0.000228938 
     1      2622286  1:2622286      1      2641752  1:2641752   0.00274725 
     1      2622286  1:2622286      1      2684725  1:2684725     0.301785 
     1      2622286  1:2622286      1      2706995  1:2706995   0.00706436 
     1      2622286  1:2622286      1      2712231  1:2712231    0.0410256 
     1      2622286  1:2622286      1      2734522  1:2734522   0.00576923 
     1      2622286  1:2622286      1      2734555  1:2734555   0.00576923 
     1      2622286  1:2622286      1      2734617  1:2734617   0.00706436 
     1      2622286  1:2622286      1      2737536  1:2737536   0.00576923 
     1      2641349  1:2641349      1      2641752  1:2641752  0.000272109 
     1      2641349  1:2641349      1      2684725  1:2684725    0.0505952 
     1      2641349  1:2641349      1      2706995  1:2706995  0.000485909 
     1      2641349  1:2641349      1      2712231  1:2712231    0.0488929 
     1      2641349  1:2641349      1      2734522  1:2734522  0.000571429 
     1      2641349  1:2641349      1      2734555  1:2734555  0.000571429 
     1      2641349  1:2641349      1      2734617  1:2734617  0.000485909 
     1      2641349  1:2641349      1      2737536  1:2737536  0.000571429 
     1      2641349  1:2641349      1      2742700  1:2742700  0.000571429 
     1      2641752  1:2641752      1      2684725  1:2684725   0.00373483 
     1      2641752  1:2641752      1      2706995  1:2706995    0.0058309 
     1      2641752  1:2641752      1      2712231  1:2712231    0.0047619 
     1      2641752  1:2641752      1      2734522  1:2734522    0.0047619 
     1      2641752  1:2641752      1      2734555  1:2734555    0.0047619 
     1      2641752  1:2641752      1      2734617  1:2734617    0.0058309 
     1      2641752  1:2641752      1      2737536  1:2737536    0.0047619 
     1      2641752  1:2641752      1      2742700  1:2742700    0.0047619 
     1      2641752  1:2641752      1      2744424  1:2744424    0.0170488 
     1      2684725  1:2684725      1      2706995  1:2706995   0.00960384 
     1      2684725  1:2684725      1      2712231  1:2712231     0.158824 
     1      2684725  1:2684725      1      2734522  1:2734522   0.00784314 
     1      2684725  1:2684725      1      2734555  1:2734555   0.00784314 
     1      2684725  1:2684725      1      2734617  1:2734617   0.00960384 
     1      2684725  1:2684725      1      2737536  1:2737536   0.00784314 
     1      2684725  1:2684725      1      2742700  1:2742700   0.00784314 
     1      2684725  1:2684725      1      2744424  1:2744424    0.0225711 
     1      2684725  1:2684725      1      2744436  1:2744436    0.0587895 
     1      2706995  1:2706995      1      2712231  1:2712231    0.0122449 
     1      2706995  1:2706995      1      2734522  1:2734522    0.0085034 
     1      2706995  1:2706995      1      2734555  1:2734555    0.0085034 
     1      2706995  1:2706995      1      2734617  1:2734617    0.0041765 
     1      2706995  1:2706995      1      2737536  1:2737536    0.0085034 
     1      2706995  1:2706995      1      2742700  1:2742700    0.0085034 
     1      2706995  1:2706995      1      2744424  1:2744424    0.0205052 
     1      2706995  1:2706995      1      2744436  1:2744436    0.0255663 
     1      2706995  1:2706995      1      2768865  1:2768865    0.0178571 
     1      2712231  1:2712231      1      2734522  1:2734522         0.01 
     1      2712231  1:2712231      1      2734555  1:2734555         0.01 
     1      2712231  1:2712231      1      2734617  1:2734617    0.0122449 
     1      2712231  1:2712231      1      2737536  1:2737536         0.01 
     1      2712231  1:2712231      1      2742700  1:2742700         0.01 
     1      2712231  1:2712231      1      2744424  1:2744424    0.0287782 
     1      2712231  1:2712231      1      2744436  1:2744436    0.0361481 
     1      2712231  1:2712231      1      2768865  1:2768865    0.0669643 
     1      2712231  1:2712231      1      2768874  1:2768874    0.0410256 
     1      2734522  1:2734522      1      2734555  1:2734555            1 
     1      2734522  1:2734522      1      2734617  1:2734617     0.816667 
     1      2734522  1:2734522      1      2737536  1:2737536            1 
     1      2734522  1:2734522      1      2742700  1:2742700            1 
     1      2734522  1:2734522      1      2744424  1:2744424   0.00208599 
     1      2734522  1:2734522      1      2744436  1:2744436  0.000520532 
     1      2734522  1:2734522      1      2768865  1:2768865    0.0145833 
     1      2734522  1:2734522      1      2768874  1:2768874    0.0410256 
     1      2734522  1:2734522      1      2768906  1:2768906  0.000537634 
     1      2734555  1:2734555      1      2734617  1:2734617     0.816667 
     1      2734555  1:2734555      1      2737536  1:2737536            1 
     1      2734555  1:2734555      1      2742700  1:2742700            1 
     1      2734555  1:2734555      1      2744424  1:2744424   0.00208599 
     1      2734555  1:2734555      1      2744436  1:2744436  0.000520532 
     1      2734555  1:2734555      1      2768865  1:2768865    0.0145833 
     1      2734555  1:2734555      1      2768874  1:2768874    0.0410256 
     1      2734555  1:2734555      1      2768906  1:2768906  0.000537634 
     1      2734555  1:2734555      1      2772273  1:2772273   0.00576923 
     1      2734617  1:2734617      1      2737536  1:2737536     0.816667 
     1      2734617  1:2734617      1      2742700  1:2742700     0.816667 
     1      2734617  1:2734617      1      2744424  1:2744424   0.00593102 
     1      2734617  1:2734617      1      2744436  1:2744436    0.0051168 
     1      2734617  1:2734617      1      2768865  1:2768865    0.0178571 
     1      2734617  1:2734617      1      2768874  1:2768874    0.0298491 
     1      2734617  1:2734617      1      2768906  1:2768906  0.000193155 
     1      2734617  1:2734617      1      2772273  1:2772273   0.00706436 
     1      2734617  1:2734617      1      2777641  1:2777641     0.021814 
     1      2737536  1:2737536      1      2742700  1:2742700            1 
     1      2737536  1:2737536      1      2744424  1:2744424   0.00208599 
     1      2737536  1:2737536      1      2744436  1:2744436  0.000520532 
     1      2737536  1:2737536      1      2768865  1:2768865    0.0145833 
     1      2737536  1:2737536      1      2768874  1:2768874    0.0410256 
     1      2737536  1:2737536      1      2768906  1:2768906  0.000537634 
     1      2737536  1:2737536      1      2772273  1:2772273   0.00576923 
     1      2737536  1:2737536      1      2777641  1:2777641    0.0312067 
     1      2737536  1:2737536      1      2777669  1:2777669    0.0085034 
     1      2742700  1:2742700      1      2744424  1:2744424   0.00208599 
     1      2742700  1:2742700      1      2744436  1:2744436  0.000520532 
     1      2742700  1:2742700      1      2768865  1:2768865    0.0145833 
     1      2742700  1:2742700      1      2768874  1:2768874    0.0410256 
     1      2742700  1:2742700      1      2768906  1:2768906  0.000537634 
     1      2742700  1:2742700      1      2772273  1:2772273   0.00576923 
     1      2742700  1:2742700      1      2777641  1:2777641    0.0312067 
     1      2742700  1:2742700      1      2777669  1:2777669    0.0085034 
     1      2742700  1:2742700      1      2905420  1:2905420   0.00922353 
     1      2744424  1:2744424      1      2744436  1:2744436     0.428363 
     1      2744424  1:2744424      1      2768865  1:2768865    0.0109583 
     1      2744424  1:2744424      1      2768874  1:2768874    0.0014436 
     1      2744424  1:2744424      1      2768906  1:2768906    0.0193722 
     1      2744424  1:2744424      1      2772273  1:2772273    0.0206553 
     1      2744424  1:2744424      1      2777641  1:2777641    0.0243318 
     1      2744424  1:2744424      1      2777669  1:2777669   0.00593102 
     1      2744424  1:2744424      1      2905420  1:2905420    0.0281722 
     1      2744424  1:2744424      1      2909773  1:2909773   0.00715419 
     1      2744436  1:2744436      1      2768865  1:2768865   0.00176265 
     1      2744436  1:2744436      1      2768874  1:2768874    0.0104143 
     1      2744436  1:2744436      1      2768906  1:2768906     0.139754 
     1      2744436  1:2744436      1      2772273  1:2772273    0.0120456 
     1      2744436  1:2744436      1      2777641  1:2777641    0.0141897 
     1      2744436  1:2744436      1      2777669  1:2777669  3.14759e-05 
     1      2744436  1:2744436      1      2905420  1:2905420    0.0446433 
     1      2744436  1:2744436      1      2909773  1:2909773  1.79254e-05 
     1      2744436  1:2744436      1      2929271  1:2929271   0.00711271 
     1      2768865  1:2768865      1      2768874  1:2768874   0.00841346 
     1      2768865  1:2768865      1      2768906  1:2768906    0.0252826 
     1      2768865  1:2768865      1      2772273  1:2772273   0.00841346 
     1      2768865  1:2768865      1      2777641  1:2777641     0.009911 
     1      2768865  1:2768865      1      2777669  1:2777669    0.0017108 
     1      2768865  1:2768865      1      2905420  1:2905420   0.00283613 
     1      2768865  1:2768865      1      2909773  1:2909773    0.0266577 
     1      2768865  1:2768865      1      2929271  1:2929271    0.0248227 
     1      2768865  1:2768865      1      2947137  1:2947137      0.10268 
     1      2768874  1:2768874      1      2768906  1:2768906    0.0124414 
     1      2768874  1:2768874      1      2772273  1:2772273    0.0033284 
     1      2768874  1:2768874      1      2777641  1:2777641   0.00392084 
     1      2768874  1:2768874      1      2777669  1:2777669    0.0298491 
     1      2768874  1:2768874      1      2905420  1:2905420   0.00369532 
     1      2768874  1:2768874      1      2909773  1:2909773    0.0105459 
     1      2768874  1:2768874      1      2929271  1:2929271   0.00981997 
     1      2768874  1:2768874      1      2947137  1:2947137   0.00573192 
     1      2768874  1:2768874      1      2948260  1:2948260   0.00452489 
     1      2768906  1:2768906      1      2772273  1:2772273    0.0369645 
     1      2768906  1:2768906      1      2777641  1:2777641     0.048924 
     1      2768906  1:2768906      1      2777669  1:2777669     0.158163 
     1      2768906  1:2768906      1      2905420  1:2905420    0.0182796 
     1      2768906  1:2768906      1      2909773  1:2909773    0.0300477 
     1      2768906  1:2768906      1      2929271  1:2929271    0.0106177 
     1      2768906  1:2768906      1      2947137  1:2947137     0.179788 
     1      2768906  1:2768906      1      2948260  1:2948260     0.101307 
     1      2768906  1:2768906      1      2948389  1:2948389    0.0171424 
     1      2772273  1:2772273      1      2777641  1:2777641   0.00392084 
     1      2772273  1:2772273      1      2777669  1:2777669    0.0298491 
     1      2772273  1:2772273      1      2905420  1:2905420   0.00369532 
     1      2772273  1:2772273      1      2909773  1:2909773    0.0141139 
     1      2772273  1:2772273      1      2929271  1:2929271    0.0163837 
     1      2772273  1:2772273      1      2947137  1:2947137   0.00573192 
     1      2772273  1:2772273      1      2948260  1:2948260    0.0581008 
     1      2772273  1:2772273      1      2948389  1:2948389    0.0105459 
     1      2772273  1:2772273      1      2954250  1:2954250   0.00392084 
     1      2777641  1:2777641      1      2777669  1:2777669     0.149471 
     1      2777641  1:2777641      1      2905420  1:2905420    0.0199886 
     1      2777641  1:2777641      1      2909773  1:2909773     0.012423 
     1      2777641  1:2777641      1      2929271  1:2929271    0.0115679 
     1      2777641  1:2777641      1      2947137  1:2947137    0.0135688 
     1      2777641  1:2777641      1      2948260  1:2948260    0.0457154 
     1      2777641  1:2777641      1      2948389  1:2948389    0.0903947 
     1      2777641  1:2777641      1      2954250  1:2954250    0.0562499 
     1      2777641  1:2777641      1      3014355  1:3014355     0.352084 
     1      2777669  1:2777669      1      2905420  1:2905420   0.00256102 
     1      2777669  1:2777669      1      2909773  1:2909773    0.0223831 
     1      2777669  1:2777669      1      2929271  1:2929271  0.000443262 
     1      2777669  1:2777669      1      2947137  1:2947137    0.0515108 
     1      2777669  1:2777669      1      2948260  1:2948260    0.0160231 
     1      2777669  1:2777669      1      2948389  1:2948389    0.0299561 
     1      2777669  1:2777669      1      2954250  1:2954250     0.149471 
     1      2777669  1:2777669      1      3014355  1:3014355    0.0298491 
     1      2777669  1:2777669      1      3014477  1:3014477    0.0151352 
     1      2905420  1:2905420      1      2909773  1:2909773   0.00465082 
     1      2905420  1:2905420      1      2929271  1:2929271  0.000500626 
     1      2905420  1:2905420      1      2947137  1:2947137  0.000140056 
     1      2905420  1:2905420      1      2948260  1:2948260  0.000230681 
     1      2905420  1:2905420      1      2948389  1:2948389    0.0537634 
     1      2905420  1:2905420      1      2954250  1:2954250    0.0199886 
     1      2905420  1:2905420      1      3014355  1:3014355    0.0169683 
     1      2905420  1:2905420      1      3014477  1:3014477    0.0261594 
     1      2905420  1:2905420      1      3014480  1:3014480  0.000230681 
     1      2909773  1:2909773      1      2929271  1:2929271    0.0311142 
     1      2909773  1:2909773      1      2947137  1:2947137    0.0178341 
     1      2909773  1:2909773      1      2948260  1:2948260    0.0143369 
     1      2909773  1:2909773      1      2948389  1:2948389    0.0334143 
     1      2909773  1:2909773      1      2954250  1:2954250     0.012423 
     1      2909773  1:2909773      1      3014355  1:3014355    0.0105459 
     1      2909773  1:2909773      1      3014477  1:3014477    0.0139228 
     1      2909773  1:2909773      1      3014480  1:3014480   0.00546936 
     1      2909773  1:2909773      1      3014537  1:3014537     0.603029 
     1      2929271  1:2929271      1      2947137  1:2947137  5.62873e-05 
     1      2929271  1:2929271      1      2948260  1:2948260    0.0793179 
     1      2929271  1:2929271      1      2948389  1:2948389    0.0311142 
     1      2929271  1:2929271      1      2954250  1:2954250    0.0115679 
     1      2929271  1:2929271      1      3014355  1:3014355   0.00981997 
     1      2929271  1:2929271      1      3014477  1:3014477    0.0457194 
     1      2929271  1:2929271      1      3014480  1:3014480   0.00689664 
     1      2929271  1:2929271      1      3014537  1:3014537    0.0378251 
     1      2929271  1:2929271      1      3014587  1:3014587    0.0355389 
     1      2947137  1:2947137      1      2948260  1:2948260  2.59363e-05 
     1      2947137  1:2947137      1      2948389  1:2948389     0.054831 
     1      2947137  1:2947137      1      2954250  1:2954250    0.0114498 
     1      2947137  1:2947137      1      3014355  1:3014355   0.00713099 
     1      2947137  1:2947137      1      3014477  1:3014477   0.00833018 
     1      2947137  1:2947137      1      3014480  1:3014480  2.59363e-05 
     1      2947137  1:2947137      1      3014537  1:3014537    0.0225051 
     1      2947137  1:2947137      1      3014587  1:3014587    0.0656778 
     1      2947137  1:2947137      1      3036403  1:3036403     0.034376 
     1      2948260  1:2948260      1      2948389  1:2948389   0.00546936 
     1      2948260  1:2948260      1      2954250  1:2954250   0.00533029 
     1      2948260  1:2948260      1      3014355  1:3014355    0.0581008 
     1      2948260  1:2948260      1      3014477  1:3014477    0.0813362 
     1      2948260  1:2948260      1      3014480  1:3014480     0.212322 
     1      2948260  1:2948260      1      3014537  1:3014537    0.0174292 
     1      2948260  1:2948260      1      3014587  1:3014587    0.0163758 
     1      2948260  1:2948260      1      3036403  1:3036403  0.000230681 
     1      2948260  1:2948260      1      3037702  1:3037702   0.00452489 
     1      2948389  1:2948389      1      2954250  1:2954250     0.162962 
     1      2948389  1:2948389      1      3014355  1:3014355     0.115802 
     1      2948389  1:2948389      1      3014477  1:3014477    0.0010843 
     1      2948389  1:2948389      1      3014480  1:3014480     0.071635 
     1      2948389  1:2948389      1      3014537  1:3014537   0.00506009 
     1      2948389  1:2948389      1      3014587  1:3014587    0.0165971 
     1      2948389  1:2948389      1      3036403  1:3036403    0.0295345 
     1      2948389  1:2948389      1      3037702  1:3037702    0.0105459 
     1      2948389  1:2948389      1      3037783  1:3037783    0.0125088 
     1      2954250  1:2954250      1      3014355  1:3014355    0.0704239 
     1      2954250  1:2954250      1      3014477  1:3014477   0.00105673 
     1      2954250  1:2954250      1      3014480  1:3014480   0.00533029 
     1      2954250  1:2954250      1      3014537  1:3014537    0.0151025 
     1      2954250  1:2954250      1      3014587  1:3014587   0.00607167 
     1      2954250  1:2954250      1      3036403  1:3036403   0.00275761 
     1      2954250  1:2954250      1      3037702  1:3037702   0.00392084 
     1      2954250  1:2954250      1      3037783  1:3037783   0.00275761 
     1      2954250  1:2954250      1      3065989  1:3065989   0.00461872 
     1      3014355  1:3014355      1      3014477  1:3014477    0.0598291 
     1      3014355  1:3014355      1      3014480  1:3014480     0.301785 
     1      3014355  1:3014355      1      3014537  1:3014537   0.00890313 
     1      3014355  1:3014355      1      3014587  1:3014587    0.0104143 
     1      3014355  1:3014355      1      3036403  1:3036403    0.0169683 
     1      3014355  1:3014355      1      3037702  1:3037702    0.0033284 
     1      3014355  1:3014355      1      3037783  1:3037783    0.0169683 
     1      3014355  1:3014355      1      3065989  1:3065989   0.00392084 
     1      3014355  1:3014355      1      3073151  1:3073151    0.0112876 
     1      3014477  1:3014477      1      3014480  1:3014480    0.0813362 
     1      3014477  1:3014477      1      3014537  1:3014537   0.00310479 
     1      3014477  1:3014477      1      3014587  1:3014587    0.0656778 
     1      3014477  1:3014477      1      3036403  1:3036403     0.112434 
     1      3014477  1:3014477      1      3037702  1:3037702    0.0556319 
     1      3014477  1:3014477      1      3037783  1:3037783    0.0523498 
     1      3014477  1:3014477      1      3065989  1:3065989    0.0329422 
     1      3014477  1:3014477      1      3073151  1:3073151  6.46998e-05 
     1      3014477  1:3014477      1      3073224  1:3073224    0.0457194 
     1      3014480  1:3014480      1      3014537  1:3014537    0.0533769 
     1      3014480  1:3014480      1      3014587  1:3014587    0.0163758 
     1      3014480  1:3014480      1      3036403  1:3036403     0.033218 
     1      3014480  1:3014480      1      3037702  1:3037702   0.00452489 
     1      3014480  1:3014480      1      3037783  1:3037783    0.0230681 
     1      3014480  1:3014480      1      3065989  1:3065989   0.00533029 
     1      3014480  1:3014480      1      3073151  1:3073151   0.00427442 
     1      3014480  1:3014480      1      3073224  1:3073224   0.00689664 
     1      3014480  1:3014480      1      3077350  1:3077350   0.00533029 
     1      3014537  1:3014537      1      3014587  1:3014587     0.046398 
     1      3014537  1:3014537      1      3036403  1:3036403    0.0190588 
     1      3014537  1:3014537      1      3037702  1:3037702    0.0128205 
     1      3014537  1:3014537      1      3037783  1:3037783   0.00669281 
     1      3014537  1:3014537      1      3065989  1:3065989  0.000693481 
     1      3014537  1:3014537      1      3073151  1:3073151     0.880435 
     1      3014537  1:3014537      1      3073224  1:3073224   0.00369385 
     1      3014537  1:3014537      1      3077350  1:3077350   0.00493142 
     1      3014537  1:3014537      1      3085442  1:3085442    0.0406213 
     1      3014587  1:3014587      1      3036403  1:3036403  0.000333413 
     1      3014587  1:3014587      1      3037702  1:3037702    0.0432442 
     1      3014587  1:3014587      1      3037783  1:3037783    0.0236859 
     1      3014587  1:3014587      1      3065989  1:3065989   0.00607167 
     1      3014587  1:3014587      1      3073151  1:3073151    0.0408505 
     1      3014587  1:3014587      1      3073224  1:3073224    0.0487368 
     1      3014587  1:3014587      1      3077350  1:3077350   0.00607167 
     1      3014587  1:3014587      1      3085442  1:3085442   0.00500778 
     1      3014587  1:3014587      1      3091663  1:3091663  0.000520532 
     1      3036403  1:3036403      1      3037702  1:3037702    0.0169683 
     1      3036403  1:3036403      1      3037783  1:3037783    0.0865052 
     1      3036403  1:3036403      1      3065989  1:3065989    0.0199886 
     1      3036403  1:3036403      1      3073151  1:3073151    0.0290992 
     1      3036403  1:3036403      1      3073224  1:3073224    0.0211514 
     1      3036403  1:3036403      1      3077350  1:3077350     0.045835 
     1      3036403  1:3036403      1      3085442  1:3085442   0.00465082 
     1      3036403  1:3036403      1      3091663  1:3091663    0.0294118 
     1      3036403  1:3036403      1      3099930  1:3099930    0.0941176 
     1      3037702  1:3037702      1      3037783  1:3037783     0.196154 
     1      3037702  1:3037702      1      3065989  1:3065989   0.00392084 
     1      3037702  1:3037702      1      3073151  1:3073151    0.0112876 
     1      3037702  1:3037702      1      3073224  1:3073224   0.00981997 
     1      3037702  1:3037702      1      3077350  1:3077350   0.00392084 
     1      3037702  1:3037702      1      3085442  1:3085442  6.48729e-05 
     1      3037702  1:3037702      1      3091663  1:3091663   0.00576923 
     1      3037702  1:3037702      1      3099930  1:3099930    0.0128205 
     1      3037702  1:3037702      1      3099943  1:3099943    0.0051409 
     1      3037783  1:3037783      1      3065989  1:3065989     0.153529 
     1      3037783  1:3037783      1      3073151  1:3073151     0.012532 
     1      3037783  1:3037783      1      3073224  1:3073224    0.0101377 
     1      3037783  1:3037783      1      3077350  1:3077350    0.0199886 
     1      3037783  1:3037783      1      3085442  1:3085442  6.69718e-05 
     1      3037783  1:3037783      1      3091663  1:3091663    0.0294118 
     1      3037783  1:3037783      1      3099930  1:3099930    0.0653595 
     1      3037783  1:3037783      1      3099943  1:3099943   0.00684657 
     1      3037783  1:3037783      1      3129298  1:3129298     0.032594 
     1      3065989  1:3065989      1      3073151  1:3073151   0.00021441 
     1      3065989  1:3065989      1      3073224  1:3073224    0.0115679 
     1      3065989  1:3065989      1      3077350  1:3077350   0.00461872 
     1      3065989  1:3065989      1      3085442  1:3085442  7.10588e-05 
     1      3065989  1:3065989      1      3091663  1:3091663   0.00679612 
     1      3065989  1:3065989      1      3099930  1:3099930    0.0151025 
     1      3065989  1:3065989      1      3099943  1:3099943   0.00337052 
     1      3065989  1:3065989      1      3129298  1:3129298   0.00702019 
     1      3065989  1:3065989      1      3129358  1:3129358   0.00181703 
     1      3073151  1:3073151      1      3073224  1:3073224   0.00185656 
     1      3073151  1:3073151      1      3077350  1:3077350   0.00740048 
     1      3073151  1:3073151      1      3085442  1:3085442    0.0357644 
     1      3073151  1:3073151      1      3091663  1:3091663    0.0195652 
     1      3073151  1:3073151      1      3099930  1:3099930   0.00657542 
     1      3073151  1:3073151      1      3099943  1:3099943   0.00223476 
     1      3073151  1:3073151      1      3129298  1:3129298     0.157163 
     1      3073151  1:3073151      1      3129358  1:3129358     0.291401 
     1      3073151  1:3073151      1      3129379  1:3129379    0.0476937 
     1      3073224  1:3073224      1      3077350  1:3077350    0.0107563 
     1      3073224  1:3073224      1      3085442  1:3085442    0.0118697 
     1      3073224  1:3073224      1      3091663  1:3091663    0.0521277 
     1      3073224  1:3073224      1      3099930  1:3099930     0.115839 
     1      3073224  1:3073224      1      3099943  1:3099943    0.0640873 
     1      3073224  1:3073224      1      3129298  1:3129298   0.00342034 
     1      3073224  1:3073224      1      3129358  1:3129358   0.00866423 
     1      3073224  1:3073224      1      3129379  1:3129379   0.00981997 
     1      3073224  1:3073224      1      3158955  1:3158955   0.00057294 
     1      3077350  1:3077350      1      3085442  1:3085442     0.012423 
     1      3077350  1:3077350      1      3091663  1:3091663   0.00679612 
     1      3077350  1:3077350      1      3099930  1:3099930    0.0693481 
     1      3077350  1:3077350      1      3099943  1:3099943   0.00605595 
     1      3077350  1:3077350      1      3129298  1:3129298  7.84198e-05 
     1      3077350  1:3077350      1      3129358  1:3129358    0.0189659 
     1      3077350  1:3077350      1      3129379  1:3129379   0.00392084 
     1      3077350  1:3077350      1      3158955  1:3158955    0.0115679 
     1      3077350  1:3077350      1      3158965  1:3158965   0.00556518 
     1      3085442  1:3085442      1      3091663  1:3091663    0.0182796 
     1      3085442  1:3085442      1      3099930  1:3099930   0.00506009 
     1      3085442  1:3085442      1      3099943  1:3099943    0.0162887 
     1      3085442  1:3085442      1      3129298  1:3129298  0.000467453 
     1      3085442  1:3085442      1      3129358  1:3129358   0.00617924 
     1      3085442  1:3085442      1      3129379  1:3129379    0.0105459 
     1      3085442  1:3085442      1      3158955  1:3158955    0.0118697 
     1      3085442  1:3085442      1      3158965  1:3158965   0.00779285 
     1      3085442  1:3085442      1      3165561  1:3165561    0.0151914 
     1      3091663  1:3091663      1      3099930  1:3099930        0.032 
     1      3091663  1:3091663      1      3099943  1:3099943    0.0185919 
     1      3091663  1:3091663      1      3129298  1:3129298    0.0508866 
     1      3091663  1:3091663      1      3129358  1:3129358     0.027907 
     1      3091663  1:3091663      1      3129379  1:3129379   0.00576923 
     1      3091663  1:3091663      1      3158955  1:3158955    0.0170213 
     1      3091663  1:3091663      1      3158965  1:3158965    0.0746032 
     1      3091663  1:3091663      1      3165561  1:3165561    0.0157895 
     1      3091663  1:3091663      1      3165627  1:3165627    0.0157895 
     1      3099930  1:3099930      1      3099943  1:3099943    0.0413152 
     1      3099930  1:3099930      1      3129298  1:3129298    0.0214862 
     1      3099930  1:3099930      1      3129358  1:3129358    0.0620155 
     1      3099930  1:3099930      1      3129379  1:3129379    0.0128205 
     1      3099930  1:3099930      1      3158955  1:3158955   0.00531915 
     1      3099930  1:3099930      1      3158965  1:3158965    0.0469061 
     1      3099930  1:3099930      1      3165561  1:3165561   0.00764133 
     1      3099930  1:3099930      1      3165627  1:3165627   0.00764133 
     1      3099930  1:3099930      1      3173083  1:3173083   0.00214707 
     1      3099943  1:3099943      1      3129298  1:3129298  3.68053e-07 
     1      3099943  1:3099943      1      3129358  1:3129358    0.0248676 
     1      3099943  1:3099943      1      3129379  1:3129379    0.0051409 
     1      3099943  1:3099943      1      3158955  1:3158955  0.000845563 
     1      3099943  1:3099943      1      3158965  1:3158965    0.0363987 
     1      3099943  1:3099943      1      3165561  1:3165561  0.000482504 
     1      3099943  1:3099943      1      3165627  1:3165627  0.000482504 
     1      3099943  1:3099943      1      3173083  1:3173083   0.00179631 
     1      3099943  1:3099943      1      3173093  1:3173093    0.0051409 
     1      3129298  1:3129298      1      3129358  1:3129358     0.224171 
     1      3129298  1:3129298      1      3129379  1:3129379   0.00293598 
     1      3129298  1:3129298      1      3158955  1:3158955     0.101052 
     1      3129298  1:3129298      1      3158965  1:3158965     0.543392 
     1      3129298  1:3129298      1      3165561  1:3165561    0.0917105 
     1      3129298  1:3129298      1      3165627  1:3165627    0.0917105 
     1      3129298  1:3129298      1      3173083  1:3173083     0.120406 
     1      3129298  1:3129298      1      3173093  1:3173093    0.0114287 
     1      3129298  1:3129298      1      3180643  1:3180643    0.0426654 
     1      3129358  1:3129358      1      3129379  1:3129379    0.0268616 
     1      3129358  1:3129358      1      3158955  1:3158955    0.0241849 
     1      3129358  1:3129358      1      3158965  1:3158965     0.374072 
     1      3129358  1:3129358      1      3165561  1:3165561    0.0212498 
     1      3129358  1:3129358      1      3165627  1:3165627    0.0212498 
     1      3129358  1:3129358      1      3173083  1:3173083    0.0303348 
     1      3129358  1:3129358      1      3173093  1:3173093    0.0161002 
     1      3129358  1:3129358      1      3180643  1:3180643    0.0406977 
     1      3129358  1:3129358      1      3180648  1:3180648    0.0341718 
     1      3129379  1:3129379      1      3158955  1:3158955  0.000208845 
     1      3129379  1:3129379      1      3158965  1:3158965    0.0135111 
     1      3129379  1:3129379      1      3165561  1:3165561  0.000449843 
     1      3129379  1:3129379      1      3165627  1:3165627  0.000449843 
     1      3129379  1:3129379      1      3173083  1:3173083  3.87093e-06 
     1      3129379  1:3129379      1      3173093  1:3173093    0.0033284 
     1      3129379  1:3129379      1      3180643  1:3180643   0.00841346 
     1      3129379  1:3129379      1      3180648  1:3180648   0.00706436 
     1      3129379  1:3129379      1      3180669  1:3180669    0.0869494 
     1      3158955  1:3158955      1      3158965  1:3158965     0.228158 
     1      3158955  1:3158955      1      3165561  1:3165561     0.927632 
     1      3158955  1:3158955      1      3165627  1:3165627     0.927632 
     1      3158955  1:3158955      1      3173083  1:3173083     0.744811 
     1      3158955  1:3158955      1      3173093  1:3173093   0.00981997 
     1      3158955  1:3158955      1      3180643  1:3180643    0.0248227 
     1      3158955  1:3158955      1      3180648  1:3180648    0.0208424 
     1      3158955  1:3158955      1      3180669  1:3180669  0.000208845 
     1      3158955  1:3158955      1      3195742  1:3195742   0.00209347 
     1      3158965  1:3158965      1      3165561  1:3165561     0.211646 
     1      3158965  1:3158965      1      3165627  1:3165627     0.211646 
     1      3158965  1:3158965      1      3173083  1:3173083     0.262257 
     1      3158965  1:3158965      1      3173093  1:3173093    0.0430403 
     1      3158965  1:3158965      1      3180643  1:3180643     0.108796 
     1      3158965  1:3158965      1      3180648  1:3180648    0.0913508 
     1      3158965  1:3158965      1      3180669  1:3180669    0.0388729 
     1      3158965  1:3158965      1      3195742  1:3195742     0.054733 
     1      3158965  1:3158965      1      3195801  1:3195801    0.0544338 
     1      3165561  1:3165561      1      3165627  1:3165627            1 
     1      3165561  1:3165561      1      3173083  1:3173083     0.807018 
     1      3165561  1:3165561      1      3173093  1:3173093   0.00910931 
     1      3165561  1:3165561      1      3180643  1:3180643    0.0230263 
     1      3165561  1:3165561      1      3180648  1:3180648     0.019334 
     1      3165561  1:3165561      1      3180669  1:3180669  0.000449843 
     1      3165561  1:3165561      1      3195742  1:3195742   0.00395092 
     1      3165561  1:3165561      1      3195801  1:3195801     0.403399 
     1      3165561  1:3165561      1      3201602  1:3201602     0.355263 
     1      3165627  1:3165627      1      3173083  1:3173083     0.807018 
     1      3165627  1:3165627      1      3173093  1:3173093   0.00910931 
     1      3165627  1:3165627      1      3180643  1:3180643    0.0230263 
     1      3165627  1:3165627      1      3180648  1:3180648     0.019334 
     1      3165627  1:3165627      1      3180669  1:3180669  0.000449843 
     1      3165627  1:3165627      1      3195742  1:3195742   0.00395092 
     1      3165627  1:3165627      1      3195801  1:3195801     0.403399 
     1      3165627  1:3165627      1      3201602  1:3201602     0.355263 
     1      3165627  1:3165627      1      3201725  1:3201725    0.0372561 
     1      3173083  1:3173083      1      3173093  1:3173093    0.0112876 
     1      3173083  1:3173083      1      3180643  1:3180643    0.0285326 
     1      3173083  1:3173083      1      3180648  1:3180648    0.0239574 
     1      3173083  1:3173083      1      3180669  1:3180669  3.87093e-06 
     1      3173083  1:3173083      1      3195742  1:3195742  0.000201545 
     1      3173083  1:3173083      1      3195801  1:3195801     0.516143 
     1      3173083  1:3173083      1      3201602  1:3201602     0.266304 
     1      3173083  1:3173083      1      3201725  1:3201725    0.0461651 
     1      3173083  1:3173083      1      3210239  1:3210239    0.0606701 
     1      3173093  1:3173093      1      3180643  1:3180643     0.151118 
     1      3173093  1:3173093      1      3180648  1:3180648     0.184546 
     1      3173093  1:3173093      1      3180669  1:3180669    0.0033284 
     1      3173093  1:3173093      1      3195742  1:3195742    0.0206553 
     1      3173093  1:3173093      1      3195801  1:3195801    0.0187674 
     1      3173093  1:3173093      1      3201602  1:3201602    0.0144231 
     1      3173093  1:3173093      1      3201725  1:3201725   0.00757638 
     1      3173093  1:3173093      1      3210239  1:3210239   0.00293598 
     1      3173093  1:3173093      1      3210842  1:3210842    0.0226388 
     1      3180643  1:3180643      1      3180648  1:3180648      0.83965 
     1      3180643  1:3180643      1      3180669  1:3180669   0.00841346 
     1      3180643  1:3180643      1      3195742  1:3195742    0.0522119 
     1      3180643  1:3180643      1      3195801  1:3195801    0.0474398 
     1      3180643  1:3180643      1      3201602  1:3201602    0.0364583 
     1      3180643  1:3180643      1      3201725  1:3201725     0.136706 
     1      3180643  1:3180643      1      3210239  1:3210239   0.00936868 
     1      3180643  1:3180643      1      3210842  1:3210842    0.0572257 
     1      3180643  1:3180643      1      3211088  1:3211088   0.00723257 
     1      3180648  1:3180648      1      3180669  1:3180669   0.00706436 
     1      3180648  1:3180648      1      3195742  1:3195742    0.0438398 
     1      3180648  1:3180648      1      3195801  1:3195801    0.0398328 
     1      3180648  1:3180648      1      3201602  1:3201602    0.0306122 
     1      3180648  1:3180648      1      3201725  1:3201725     0.179433 
     1      3180648  1:3180648      1      3210239  1:3210239    0.0242567 
     1      3180648  1:3180648      1      3210842  1:3210842    0.0480496 
     1      3180648  1:3180648      1      3211088  1:3211088    0.0109113 
     1      3180648  1:3180648      1      3228737  1:3228737   0.00329546 
     1      3180669  1:3180669      1      3195742  1:3195742    0.0964513 
     1      3180669  1:3180669      1      3195801  1:3195801    0.0187674 
     1      3180669  1:3180669      1      3201602  1:3201602    0.0144231 
     1      3180669  1:3180669      1      3201725  1:3201725    0.0136128 
     1      3180669  1:3180669      1      3210239  1:3210239     0.018152 
     1      3180669  1:3180669      1      3210842  1:3210842    0.0422177 
     1      3180669  1:3180669      1      3211088  1:3211088    0.0051409 
     1      3180669  1:3180669      1      3228737  1:3228737   0.00155267 
     1      3180669  1:3180669      1      3228847  1:3228847   0.00196777 
     1      3195742  1:3195742      1      3195801  1:3195801   0.00287399 
     1      3195742  1:3195742      1      3201602  1:3201602  0.000106428 
     1      3195742  1:3195742      1      3201725  1:3201725  0.000792888 
     1      3195742  1:3195742      1      3210239  1:3210239  1.15366e-05 
     1      3195742  1:3195742      1      3210842  1:3210842    0.0490137 
     1      3195742  1:3195742      1      3211088  1:3211088    0.0319032 
     1      3195742  1:3195742      1      3228737  1:3228737    0.0192187 
     1      3195742  1:3195742      1      3228847  1:3228847  0.000117288 
     1      3195742  1:3195742      1      3228854  1:3228854   0.00292533 
     1      3195801  1:3195801      1      3201602  1:3201602     0.768519 
     1      3195801  1:3195801      1      3201725  1:3201725    0.0767565 
     1      3195801  1:3195801      1      3210239  1:3210239     0.145434 
     1      3195801  1:3195801      1      3210842  1:3210842      0.12765 
     1      3195801  1:3195801      1      3211088  1:3211088   0.00371563 
     1      3195801  1:3195801      1      3228737  1:3228737    0.0282743 
     1      3195801  1:3195801      1      3228847  1:3228847   0.00510584 
     1      3195801  1:3195801      1      3228854  1:3228854   0.00137534 
     1      3195801  1:3195801      1      3243358  1:3243358   0.00111557 
     1      3201602  1:3201602      1      3201725  1:3201725    0.0589888 
     1      3201602  1:3201602      1      3210239  1:3210239     0.262295 
     1      3201602  1:3201602      1      3210842  1:3210842    0.0981013 
     1      3201602  1:3201602      1      3211088  1:3211088    0.0222772 
     1      3201602  1:3201602      1      3228737  1:3228737    0.0504808 
     1      3201602  1:3201602      1      3228847  1:3228847    0.0104167 
     1      3201602  1:3201602      1      3228854  1:3228854  0.000144592 
     1      3201602  1:3201602      1      3243358  1:3243358            0 
     1      3201602  1:3201602      1      3246122  1:3246122  0.000400641 
     1      3201725  1:3201725      1      3210239  1:3210239      0.29374 
     1      3201725  1:3201725      1      3210842  1:3210842      0.09259 
     1      3201725  1:3201725      1      3211088  1:3211088    0.0210257 
     1      3201725  1:3201725      1      3228737  1:3228737    0.0730337 
     1      3201725  1:3201725      1      3228847  1:3228847   0.00917403 
     1      3201725  1:3201725      1      3228854  1:3228854  0.000520192 
     1      3201725  1:3201725      1      3243358  1:3243358  5.35045e-05 
     1      3201725  1:3201725      1      3246122  1:3246122   0.00757638 
     1      3201725  1:3201725      1      3247044  1:3247044    0.0136128 
     1      3210239  1:3210239      1      3210842  1:3210842     0.315211 
     1      3210239  1:3210239      1      3211088  1:3211088    0.0179761 
     1      3210239  1:3210239      1      3228737  1:3228737     0.207552 
     1      3210239  1:3210239      1      3228847  1:3228847    0.0189368 
     1      3210239  1:3210239      1      3228854  1:3228854  0.000503291 
     1      3210239  1:3210239      1      3243358  1:3243358    0.0008364 
     1      3210239  1:3210239      1      3246122  1:3246122   0.00293598 
     1      3210239  1:3210239      1      3247044  1:3247044     0.046343 
     1      3210239  1:3210239      1      3247053  1:3247053     0.046343 
     1      3210842  1:3210842      1      3211088  1:3211088    0.0349668 
     1      3210842  1:3210842      1      3228737  1:3228737    0.0905685 
     1      3210842  1:3210842      1      3228847  1:3228847    0.0110013 
     1      3210842  1:3210842      1      3228854  1:3228854    0.0379756 
     1      3210842  1:3210842      1      3243358  1:3243358   0.00330747 
     1      3210842  1:3210842      1      3246122  1:3246122  0.000756457 
     1      3210842  1:3210842      1      3247044  1:3247044  0.000756457 
     1      3210842  1:3210842      1      3247053  1:3247053  0.000756457 
     1      3210842  1:3210842      1      3267492  1:3267492  0.000756457 
     1      3211088  1:3211088      1      3228737  1:3228737    0.0914119 
     1      3211088  1:3211088      1      3228847  1:3228847    0.0461036 
     1      3211088  1:3211088      1      3228854  1:3228854    0.0186052 
     1      3211088  1:3211088      1      3243358  1:3243358   0.00891089 
     1      3211088  1:3211088      1      3246122  1:3246122   0.00552876 
     1      3211088  1:3211088      1      3247044  1:3247044    0.0051409 
     1      3211088  1:3211088      1      3247053  1:3247053    0.0051409 
     1      3211088  1:3211088      1      3267492  1:3267492    0.0051409 
     1      3211088  1:3211088      1      3294909  1:3294909    0.0640873 
     1      3228737  1:3228737      1      3228847  1:3228847  0.000126149 
     1      3228737  1:3228737      1      3228854  1:3228854    0.0198817 
     1      3228737  1:3228737      1      3243358  1:3243358  0.000732601 
     1      3228737  1:3228737      1      3246122  1:3246122   0.00155267 
     1      3228737  1:3228737      1      3247044  1:3247044   0.00155267 
     1      3228737  1:3228737      1      3247053  1:3247053   0.00155267 
     1      3228737  1:3228737      1      3267492  1:3267492    0.0178571 
     1      3228737  1:3228737      1      3294909  1:3294909     0.038151 
     1      3228737  1:3228737      1      3294918  1:3294918    0.0309524 
     1      3228847  1:3228847      1      3228854  1:3228854    0.0255663 
     1      3228847  1:3228847      1      3243358  1:3243358   8.5034e-05 
     1      3228847  1:3228847      1      3246122  1:3246122   0.00196777 
     1      3228847  1:3228847      1      3247044  1:3247044   0.00196777 
     1      3228847  1:3228847      1      3247053  1:3247053   0.00196777 
     1      3228847  1:3228847      1      3267492  1:3267492   0.00706436 
     1      3228847  1:3228847      1      3294909  1:3294909    0.0208424 
     1      3228847  1:3228847      1      3294918  1:3294918    0.0122449 
     1      3228847  1:3228847      1      3306225  1:3306225    0.0459184 
     1      3228854  1:3228854      1      3243358  1:3243358     0.011336 
     1      3228854  1:3228854      1      3246122  1:3246122    0.0104143 
     1      3228854  1:3228854      1      3247044  1:3247044    0.0120456 
     1      3228854  1:3228854      1      3247053  1:3247053    0.0120456 
     1      3228854  1:3228854      1      3267492  1:3267492    0.0985044 
     1      3228854  1:3228854      1      3294909  1:3294909  0.000259958 
     1      3228854  1:3228854      1      3294918  1:3294918     0.127762 
     1      3228854  1:3228854      1      3306225  1:3306225    0.0987083 
     1      3228854  1:3228854      1      3306264  1:3306264   0.00787891 
     1      3243358  1:3243358      1      3246122  1:3246122   0.00576923 
     1      3243358  1:3243358      1      3247044  1:3247044    0.0410256 
     1      3243358  1:3243358      1      3247053  1:3247053    0.0410256 
     1      3243358  1:3243358      1      3267492  1:3267492      0.23141 
     1      3243358  1:3243358      1      3294909  1:3294909     0.247407 
     1      3243358  1:3243358      1      3294918  1:3294918       0.0144 
     1      3243358  1:3243358      1      3306225  1:3306225    0.0920417 
     1      3243358  1:3243358      1      3306264  1:3306264   0.00377358 
     1      3243358  1:3243358      1      3306289  1:3306289   0.00377358 
     1      3246122  1:3246122      1      3247044  1:3247044    0.0140635 
     1      3246122  1:3246122      1      3247053  1:3247053    0.0140635 
     1      3246122  1:3246122      1      3267492  1:3267492    0.0033284 
     1      3246122  1:3246122      1      3294909  1:3294909   0.00981997 
     1      3246122  1:3246122      1      3294918  1:3294918      0.23141 
     1      3246122  1:3246122      1      3306225  1:3306225   0.00106838 
     1      3246122  1:3246122      1      3306264  1:3306264    0.0279542 
     1      3246122  1:3246122      1      3306289  1:3306289   0.00217707 
     1      3246122  1:3246122      1      3306291  1:3306291    0.0033284 
     1      3247044  1:3247044      1      3247053  1:3247053            1 
     1      3247044  1:3247044      1      3267492  1:3267492    0.0033284 
     1      3247044  1:3247044      1      3294909  1:3294909     0.126091 
     1      3247044  1:3247044      1      3294918  1:3294918   0.00576923 
     1      3247044  1:3247044      1      3306225  1:3306225    0.0451389 
     1      3247044  1:3247044      1      3306264  1:3306264     0.145198 
     1      3247044  1:3247044      1      3306289  1:3306289   0.00217707 
     1      3247044  1:3247044      1      3306291  1:3306291    0.0033284 
     1      3247044  1:3247044      1      3324548  1:3324548    0.0236686 
     1      3247053  1:3247053      1      3267492  1:3267492    0.0033284 
     1      3247053  1:3247053      1      3294909  1:3294909     0.126091 
     1      3247053  1:3247053      1      3294918  1:3294918   0.00576923 
     1      3247053  1:3247053      1      3306225  1:3306225    0.0451389 
     1      3247053  1:3247053      1      3306264  1:3306264     0.145198 
     1      3247053  1:3247053      1      3306289  1:3306289   0.00217707 
     1      3247053  1:3247053      1      3306291  1:3306291    0.0033284 
     1      3247053  1:3247053      1      3324548  1:3324548    0.0236686 
     1      3247053  1:3247053      1      3324569  1:3324569     0.352084 
     1      3267492  1:3267492      1      3294909  1:3294909    0.0163837 
     1      3267492  1:3267492      1      3294918  1:3294918      0.23141 
     1      3267492  1:3267492      1      3306225  1:3306225   0.00106838 
     1      3267492  1:3267492      1      3306264  1:3306264   0.00217707 
     1      3267492  1:3267492      1      3306289  1:3306289   0.00217707 
     1      3267492  1:3267492      1      3306291  1:3306291    0.0869494 
     1      3267492  1:3267492      1      3324548  1:3324548    0.0236686 
     1      3267492  1:3267492      1      3324569  1:3324569   0.00392084 
     1      3267492  1:3267492      1      3324582  1:3324582   0.00452489 
     1      3294909  1:3294909      1      3294918  1:3294918    0.0170213 
     1      3294909  1:3294909      1      3306225  1:3306225     0.147634 
     1      3294909  1:3294909      1      3306264  1:3306264    0.0381624 
     1      3294909  1:3294909      1      3306289  1:3306289    0.0381624 
     1      3294909  1:3294909      1      3306291  1:3306291   0.00981997 
     1      3294909  1:3294909      1      3324548  1:3324548    0.0698309 
     1      3294909  1:3294909      1      3324569  1:3324569     0.399272 
     1      3294909  1:3294909      1      3324582  1:3324582     0.145107 
     1      3294909  1:3294909      1      3325782  1:3325782    0.0262188 
     1      3294918  1:3294918      1      3306225  1:3306225        0.054 
     1      3294918  1:3294918      1      3306264  1:3306264   0.00377358 
     1      3294918  1:3294918      1      3306289  1:3306289   0.00377358 
     1      3294918  1:3294918      1      3306291  1:3306291    0.0410256 
     1      3294918  1:3294918      1      3324548  1:3324548   0.00576923 
     1      3294918  1:3294918      1      3324569  1:3324569   0.00679612 
     1      3294918  1:3294918      1      3324582  1:3324582   0.00784314 
     1      3294918  1:3294918      1      3325782  1:3325782    0.0220926 
     1      3294918  1:3294918      1      3339088  1:3339088   0.00784314 
     1      3306225  1:3306225      1      3306264  1:3306264   0.00982704 
     1      3306225  1:3306225      1      3306289  1:3306289     0.100629 
     1      3306225  1:3306225      1      3306291  1:3306291     0.153846 
     1      3306225  1:3306225      1      3324548  1:3324548   0.00015024 
     1      3306225  1:3306225      1      3324569  1:3324569      0.18123 
     1      3306225  1:3306225      1      3324582  1:3324582    0.0204248 
     1      3306225  1:3306225      1      3325782  1:3325782     0.171792 
     1      3306225  1:3306225      1      3339088  1:3339088    0.0294118 
     1      3306225  1:3306225      1      3340914  1:3340914    0.0132472 
     1      3306264  1:3306264      1      3306289  1:3306289   0.00142399 
     1      3306264  1:3306264      1      3306291  1:3306291   0.00217707 
     1      3306264  1:3306264      1      3324548  1:3324548   0.00030615 
     1      3306264  1:3306264      1      3324569  1:3324569     0.120587 
     1      3306264  1:3306264      1      3324582  1:3324582     0.102155 
     1      3306264  1:3306264      1      3325782  1:3325782    0.0224228 
     1      3306264  1:3306264      1      3339088  1:3339088   0.00295967 
     1      3306264  1:3306264      1      3340914  1:3340914    0.0033626 
     1      3306264  1:3306264      1      3341939  1:3341939    0.0215633 
     1      3306289  1:3306289      1      3306291  1:3306291     0.145198 
     1      3306289  1:3306289      1      3324548  1:3324548    0.0154814 
     1      3306289  1:3306289      1      3324569  1:3324569   0.00256457 
     1      3306289  1:3306289      1      3324582  1:3324582   0.00295967 
     1      3306289  1:3306289      1      3325782  1:3325782    0.0635067 
     1      3306289  1:3306289      1      3339088  1:3339088   0.00295967 
     1      3306289  1:3306289      1      3340914  1:3340914    0.0033626 
     1      3306289  1:3306289      1      3341939  1:3341939    0.0215633 
     1      3306289  1:3306289      1      3583756  1:3583756    0.0073831 
     1      3306291  1:3306291      1      3324548  1:3324548    0.0236686 
     1      3306291  1:3306291      1      3324569  1:3324569   0.00392084 
     1      3306291  1:3306291      1      3324582  1:3324582   0.00452489 
     1      3306291  1:3306291      1      3325782  1:3325782    0.0970919 
     1      3306291  1:3306291      1      3339088  1:3339088   0.00452489 
     1      3306291  1:3306291      1      3340914  1:3340914    0.0485811 
     1      3306291  1:3306291      1      3341939  1:3341939     0.032967 
     1      3306291  1:3306291      1      3583756  1:3583756    0.0112876 
     1      3306291  1:3306291      1      3606578  1:3606578     0.196154 
     1      3324548  1:3324548      1      3324569  1:3324569    0.0278815 
     1      3324548  1:3324548      1      3324582  1:3324582     0.032177 
     1      3324548  1:3324548      1      3325782  1:3325782   0.00736194 
     1      3324548  1:3324548      1      3339088  1:3339088   0.00268862 
     1      3324548  1:3324548      1      3340914  1:3340914   0.00203802 
     1      3324548  1:3324548      1      3341939  1:3341939    0.0762506 
     1      3324548  1:3324548      1      3583756  1:3583756    0.0306616 
     1      3324548  1:3324548      1      3606578  1:3606578   0.00369532 
     1      3324548  1:3324548      1      3608861  1:3608861    0.0129174 
     1      3324569  1:3324569      1      3324582  1:3324582     0.250632 
     1      3324569  1:3324569      1      3325782  1:3325782    0.0339112 
     1      3324569  1:3324569      1      3339088  1:3339088   0.00533029 
     1      3324569  1:3324569      1      3340914  1:3340914   0.00605595 
     1      3324569  1:3324569      1      3341939  1:3341939     0.038835 
     1      3324569  1:3324569      1      3583756  1:3583756     0.238829 
     1      3324569  1:3324569      1      3606578  1:3606578     0.045835 
     1      3324569  1:3324569      1      3608861  1:3608861    0.0024128 
     1      3324569  1:3324569      1      3608869  1:3608869    0.0141897 
     1      3324582  1:3324582      1      3325782  1:3325782   0.00505271 
     1      3324582  1:3324582      1      3339088  1:3339088   0.00615148 
     1      3324582  1:3324582      1      3340914  1:3340914   0.00698893 
     1      3324582  1:3324582      1      3341939  1:3341939   0.00630252 
     1      3324582  1:3324582      1      3583756  1:3583756     0.121984 
     1      3324582  1:3324582      1      3606578  1:3606578     0.033218 
     1      3324582  1:3324582      1      3608861  1:3608861    0.0207347 
     1      3324582  1:3324582      1      3608869  1:3608869    0.0163758 
     1      3324582  1:3324582      1      3739900  1:3739900   0.00327742 
     1      3325782  1:3325782      1      3339088  1:3339088   0.00543392 
     1      3325782  1:3325782      1      3340914  1:3340914    0.0329298 
     1      3325782  1:3325782      1      3341939  1:3341939     0.216646 
     1      3325782  1:3325782      1      3583756  1:3583756    0.0475544 
     1      3325782  1:3325782      1      3606578  1:3606578     0.188672 
     1      3325782  1:3325782      1      3608861  1:3608861    0.0141479 
     1      3325782  1:3325782      1      3608869  1:3608869    0.0234948 
     1      3325782  1:3325782      1      3739900  1:3739900     0.124064 
     1      3325782  1:3325782      1      3759139  1:3759139  0.000318134 
     1      3339088  1:3339088      1      3340914  1:3340914   0.00698893 
     1      3339088  1:3339088      1      3341939  1:3341939  4.37675e-05 
     1      3339088  1:3339088      1      3583756  1:3583756    0.0153453 
     1      3339088  1:3339088      1      3606578  1:3606578    0.0230681 
     1      3339088  1:3339088      1      3608861  1:3608861    0.0401368 
     1      3339088  1:3339088      1      3608869  1:3608869    0.0587895 
     1      3339088  1:3339088      1      3739900  1:3739900    0.0224572 
     1      3339088  1:3339088      1      3759139  1:3759139   0.00784314 
     1      3339088  1:3339088      1      3786695  1:3786695   0.00452489 
     1      3340914  1:3340914      1      3341939  1:3341939     0.024556 
     1      3340914  1:3340914      1      3583756  1:3583756    0.0174344 
     1      3340914  1:3340914      1      3606578  1:3606578    0.0979616 
     1      3340914  1:3340914      1      3608861  1:3608861    0.0235575 
     1      3340914  1:3340914      1      3608869  1:3608869    0.0186052 
     1      3340914  1:3340914      1      3739900  1:3739900    0.0186052 
     1      3340914  1:3340914      1      3759139  1:3759139   0.00891089 
     1      3340914  1:3340914      1      3786695  1:3786695    0.0051409 
     1      3340914  1:3340914      1      3786710  1:3786710    0.0185919 
     1      3341939  1:3341939      1      3583756  1:3583756   0.00623275 
     1      3341939  1:3341939      1      3606578  1:3606578     0.168067 
     1      3341939  1:3341939      1      3608861  1:3608861    0.0411223 
     1      3341939  1:3341939      1      3608869  1:3608869    0.0211518 
     1      3341939  1:3341939      1      3739900  1:3739900     0.307444 
     1      3341939  1:3341939      1      3759139  1:3759139      0.00175 
     1      3341939  1:3341939      1      3786695  1:3786695     0.032967 
     1      3341939  1:3341939      1      3786710  1:3786710  0.000571429 
     1      3341939  1:3341939      1      3788901  1:3788901   0.00680272 
     1      3583756  1:3583756      1      3606578  1:3606578    0.0525433 
     1      3583756  1:3583756      1      3608861  1:3608861    0.0113578 
     1      3583756  1:3583756      1      3608869  1:3608869    0.0408505 
     1      3583756  1:3583756      1      3739900  1:3739900   5.0293e-05 
     1      3583756  1:3583756      1      3759139  1:3759139     0.013587 
     1      3583756  1:3583756      1      3786695  1:3786695    0.0112876 
     1      3583756  1:3583756      1      3786710  1:3786710    0.0195652 
     1      3583756  1:3583756      1      3788901  1:3788901    0.0608466 
     1      3583756  1:3583756      1      3793576  1:3793576   0.00947674 
     1      3606578  1:3606578      1      3608861  1:3608861    0.0777552 
     1      3606578  1:3606578      1      3608869  1:3608869    0.0614092 
     1      3606578  1:3606578      1      3739900  1:3739900    0.0614092 
     1      3606578  1:3606578      1      3759139  1:3759139    0.0294118 
     1      3606578  1:3606578      1      3786695  1:3786695   0.00369532 
     1      3606578  1:3606578      1      3786710  1:3786710    0.0169882 
     1      3606578  1:3606578      1      3788901  1:3788901      0.12605 
     1      3606578  1:3606578      1      3793576  1:3793576  0.000846418 
     1      3606578  1:3606578      1      3793639  1:3793639   0.00784314 
     1      3608861  1:3608861      1      3608869  1:3608869     0.789775 
     1      3608861  1:3608861      1      3739900  1:3739900    0.0309068 
     1      3608861  1:3608861      1      3759139  1:3759139     0.022039 
     1      3608861  1:3608861      1      3786695  1:3786695     0.015252 
     1      3608861  1:3608861      1      3786710  1:3786710    0.0264368 
     1      3608861  1:3608861      1      3788901  1:3788901    0.0571381 
     1      3608861  1:3608861      1      3793576  1:3793576    0.0398883 
     1      3608861  1:3608861      1      3793639  1:3793639   0.00133267 
     1      3608861  1:3608861      1      3794480  1:3794480  9.29128e-05 
     1      3608869  1:3608869      1      3739900  1:3739900    0.0210745 
     1      3608869  1:3608869      1      3759139  1:3759139  0.000520532 
     1      3608869  1:3608869      1      3786695  1:3786695    0.0120456 
     1      3608869  1:3608869      1      3786710  1:3786710    0.0208791 
     1      3608869  1:3608869      1      3788901  1:3788901    0.0894819 
     1      3608869  1:3608869      1      3793576  1:3793576     0.026651 
     1      3608869  1:3608869      1      3793639  1:3793639    0.0255663 
     1      3608869  1:3608869      1      3794480  1:3794480    0.0186052 
     1      3608869  1:3608869      1      3811664  1:3811664    0.0304487 
     1      3739900  1:3739900      1      3759139  1:3759139   0.00370156 
     1      3739900  1:3739900      1      3786695  1:3786695    0.0120456 
     1      3739900  1:3739900      1      3786710  1:3786710   0.00370156 
     1      3739900  1:3739900      1      3788901  1:3788901   0.00795946 
     1      3739900  1:3739900      1      3793576  1:3793576    0.0747524 
     1      3739900  1:3739900      1      3793639  1:3793639    0.0255663 
     1      3739900  1:3739900      1      3794480  1:3794480    0.0186052 
     1      3739900  1:3739900      1      3811664  1:3811664  0.000910587 
     1      3739900  1:3739900      1      3863895  1:3863895    0.0435938 
     1      3759139  1:3759139      1      3786695  1:3786695      0.23141 
     1      3759139  1:3759139      1      3786710  1:3786710       0.0144 
     1      3759139  1:3759139      1      3788901  1:3788901    0.0190476 
     1      3759139  1:3759139      1      3793576  1:3793576   0.00208599 
     1      3759139  1:3759139      1      3793639  1:3793639    0.0870748 
     1      3759139  1:3759139      1      3794480  1:3794480    0.0185919 
     1      3759139  1:3759139      1      3811664  1:3811664    0.0145833 
     1      3759139  1:3759139      1      3863895  1:3863895  0.000520532 
     1      3759139  1:3759139      1      3866338  1:3866338    0.0195652 
     1      3786695  1:3786695      1      3786710  1:3786710      0.23141 
     1      3786695  1:3786695      1      3788901  1:3788901    0.0369353 
     1      3786695  1:3786695      1      3793576  1:3793576     0.048272 
     1      3786695  1:3786695      1      3793639  1:3793639     0.184546 
     1      3786695  1:3786695      1      3794480  1:3794480    0.0051409 
     1      3786695  1:3786695      1      3811664  1:3811664    0.0220543 
     1      3786695  1:3786695      1      3863895  1:3863895    0.0120456 
     1      3786695  1:3786695      1      3866338  1:3866338    0.0121392 
     1      3786695  1:3786695      1      3868247  1:3868247   0.00910931 
     1      3786710  1:3786710      1      3788901  1:3788901    0.0047619 
     1      3786710  1:3786710      1      3793576  1:3793576   0.00957854 
     1      3786710  1:3786710      1      3793639  1:3793639    0.0870748 
     1      3786710  1:3786710      1      3794480  1:3794480   0.00891089 
     1      3786710  1:3786710      1      3811664  1:3811664     0.125074 
     1      3786710  1:3786710      1      3863895  1:3863895  0.000520532 
     1      3786710  1:3786710      1      3866338  1:3866338    0.0408213 
     1      3786710  1:3786710      1      3868247  1:3868247    0.0157895 
     1      3786710  1:3786710      1      3868251  1:3868251    0.0337838 
     1      3788901  1:3788901      1      3793576  1:3793576    0.0147783 
     1      3788901  1:3788901      1      3793639  1:3793639    0.0233236 
     1      3788901  1:3788901      1      3794480  1:3794480    0.0968621 
     1      3788901  1:3788901      1      3811664  1:3811664    0.0114796 
     1      3788901  1:3788901      1      3863895  1:3863895     0.050924 
     1      3788901  1:3788901      1      3866338  1:3866338    0.0608466 
     1      3788901  1:3788901      1      3868247  1:3868247    0.0075188 
     1      3788901  1:3788901      1      3868251  1:3868251    0.0315315 
     1      3788901  1:3788901      1      3907527  1:3907527    0.0238425 
     1      3793576  1:3793576      1      3793639  1:3793639     0.204713 
     1      3793576  1:3793576      1      3794480  1:3794480    0.0319032 
     1      3793576  1:3793576      1      3811664  1:3811664  0.000366164 
     1      3793576  1:3793576      1      3863895  1:3863895   0.00303367 
     1      3793576  1:3793576      1      3866338  1:3866338    0.0048957 
     1      3793576  1:3793576      1      3868247  1:3868247    0.0920212 
     1      3793576  1:3793576      1      3868251  1:3868251    0.0586851 
     1      3793576  1:3793576      1      3907527  1:3907527     0.123314 
     1      3793576  1:3793576      1      3907941  1:3907941    0.0358025 
     1      3793639  1:3793639      1      3794480  1:3794480    0.0117345 
     1      3793639  1:3793639      1      3811664  1:3811664    0.0468092 
     1      3793639  1:3793639      1      3863895  1:3863895    0.0221039 
     1      3793639  1:3793639      1      3866338  1:3866338     0.101227 
     1      3793639  1:3793639      1      3868247  1:3868247     0.019334 
     1      3793639  1:3793639      1      3868251  1:3868251     0.142433 
     1      3793639  1:3793639      1      3907527  1:3907527     0.149471 
     1      3793639  1:3793639      1      3907941  1:3907941    0.0085034 
     1      3793639  1:3793639      1      3908035  1:3908035    0.0085034 
     1      3794480  1:3794480      1      3811664  1:3811664   0.00723257 
     1      3794480  1:3794480      1      3863895  1:3863895     0.152145 
     1      3794480  1:3794480      1      3866338  1:3866338    0.0174344 
     1      3794480  1:3794480      1      3868247  1:3868247     0.071816 
     1      3794480  1:3794480      1      3868251  1:3868251    0.0466209 
     1      3794480  1:3794480      1      3907527  1:3907527   0.00605595 
     1      3794480  1:3794480      1      3907941  1:3907941     0.357426 
     1      3794480  1:3794480      1      3908035  1:3908035    0.0633663 
     1      3794480  1:3794480      1      3918565  1:3918565   0.00223476 
     1      3811664  1:3811664      1      3863895  1:3863895  0.000910587 
     1      3811664  1:3811664      1      3866338  1:3866338     0.177198 
     1      3811664  1:3811664      1      3868247  1:3868247    0.0230263 
     1      3811664  1:3811664      1      3868251  1:3868251    0.0992108 
     1      3811664  1:3811664      1      3907527  1:3907527     0.120703 
     1      3811664  1:3811664      1      3907941  1:3907941    0.0047619 
     1      3811664  1:3811664      1      3908035  1:3908035  0.000669643 
     1      3811664  1:3811664      1      3918565  1:3918565    0.0158802 
     1      3811664  1:3811664      1      3918580  1:3918580   0.00862949 
     1      3863895  1:3863895      1      3866338  1:3866338    0.0353182 
     1      3863895  1:3863895      1      3868247  1:3868247    0.0097511 
     1      3863895  1:3863895      1      3868251  1:3868251     0.120823 
     1      3863895  1:3863895      1      3907527  1:3907527    0.0311317 
     1      3863895  1:3863895      1      3907941  1:3907941    0.0361481 
     1      3863895  1:3863895      1      3908035  1:3908035  0.000520532 
     1      3863895  1:3863895      1      3918565  1:3918565      0.10109 
     1      3863895  1:3863895      1      3918580  1:3918580  0.000158768 
     1      3863895  1:3863895      1      3931322  1:3931322    0.0254677 
     1      3866338  1:3866338      1      3868247  1:3868247    0.0308924 
     1      3866338  1:3866338      1      3868251  1:3868251     0.180358 
     1      3866338  1:3866338      1      3907527  1:3907527    0.0825779 
     1      3866338  1:3866338      1      3907941  1:3907941    0.0195652 
     1      3866338  1:3866338      1      3908035  1:3908035    0.0195652 
     1      3866338  1:3866338      1      3918565  1:3918565    0.0411678 
     1      3866338  1:3866338      1      3918580  1:3918580    0.0672573 
     1      3866338  1:3866338      1      3931322  1:3931322    0.0113014 
     1      3866338  1:3866338      1      3953440  1:3953440    0.0132967 
     1      3868247  1:3868247      1      3868251  1:3868251     0.013935 
     1      3868247  1:3868247      1      3907527  1:3907527    0.0107307 
     1      3868247  1:3868247      1      3907941  1:3907941    0.0034386 
     1      3868247  1:3868247      1      3908035  1:3908035    0.0157895 
     1      3868247  1:3868247      1      3918565  1:3918565   0.00105941 
     1      3868247  1:3868247      1      3918580  1:3918580    0.0975232 
     1      3868247  1:3868247      1      3931322  1:3931322    0.0184871 
     1      3868247  1:3868247      1      3953440  1:3953440     0.012872 
     1      3868247  1:3868247      1      3956682  1:3956682     0.012872 
     1      3868251  1:3868251      1      3907527  1:3907527     0.139698 
     1      3868251  1:3868251      1      3907941  1:3907941    0.0337838 
     1      3868251  1:3868251      1      3908035  1:3908035    0.0486486 
     1      3868251  1:3868251      1      3918565  1:3918565     0.180358 
     1      3868251  1:3868251      1      3918580  1:3918580    0.0622135 
     1      3868251  1:3868251      1      3931322  1:3931322    0.0165291 
     1      3868251  1:3868251      1      3953440  1:3953440    0.0184012 
     1      3868251  1:3868251      1      3956682  1:3956682  0.000533127 
     1      3868251  1:3868251      1      3979625  1:3979625     0.205556 
     1      3907527  1:3907527      1      3907941  1:3907941   0.00679612 
     1      3907527  1:3907527      1      3908035  1:3908035   0.00679612 
     1      3907527  1:3907527      1      3918565  1:3918565   0.00740048 
     1      3907527  1:3907527      1      3918580  1:3918580    0.0318263 
     1      3907527  1:3907527      1      3931322  1:3931322    0.0213432 
     1      3907527  1:3907527      1      3953440  1:3953440   0.00461872 
     1      3907527  1:3907527      1      3956682  1:3956682   0.00461872 
     1      3907527  1:3907527      1      3979625  1:3979625     0.189875 
     1      3907527  1:3907527      1      3980543  1:3980543    0.0704239 
     1      3907941  1:3907941      1      3908035  1:3908035       0.0144 
     1      3907941  1:3907941      1      3918565  1:3918565    0.0408213 
     1      3907941  1:3907941      1      3918580  1:3918580    0.0140056 
     1      3907941  1:3907941      1      3931322  1:3931322  0.000537634 
     1      3907941  1:3907941      1      3953440  1:3953440    0.0312067 
     1      3907941  1:3907941      1      3956682  1:3956682     0.189875 
     1      3907941  1:3907941      1      3979625  1:3979625         0.01 
     1      3907941  1:3907941      1      3980543  1:3980543   0.00576923 
     1      3907941  1:3907941      1      3980547  1:3980547    0.0410256 
     1      3908035  1:3908035      1      3918565  1:3918565   0.00295894 
     1      3908035  1:3908035      1      3918580  1:3918580    0.0140056 
     1      3908035  1:3908035      1      3931322  1:3931322    0.0460013 
     1      3908035  1:3908035      1      3953440  1:3953440   0.00679612 
     1      3908035  1:3908035      1      3956682  1:3956682    0.0312067 
     1      3908035  1:3908035      1      3979625  1:3979625         0.01 
     1      3908035  1:3908035      1      3980543  1:3980543   0.00400641 
     1      3908035  1:3908035      1      3980547  1:3980547   0.00576923 
     1      3908035  1:3908035      1      3981532  1:3981532   0.00576923 
     1      3918565  1:3918565      1      3918580  1:3918580  4.14417e-05 
     1      3918565  1:3918565      1      3931322  1:3931322    0.0242918 
     1      3918565  1:3918565      1      3953440  1:3953440    0.0825779 
     1      3918565  1:3918565      1      3956682  1:3956682    0.0825779 
     1      3918565  1:3918565      1      3979625  1:3979625    0.0408213 
     1      3918565  1:3918565      1      3980543  1:3980543    0.0121392 
     1      3918565  1:3918565      1      3980547  1:3980547    0.0121392 
     1      3918565  1:3918565      1      3981532  1:3981532     0.106667 
     1      3918565  1:3918565      1      3982269  1:3982269    0.0153453 
     1      3918580  1:3918580      1      3931322  1:3931322    0.0310839 
     1      3918580  1:3918580      1      3953440  1:3953440   0.00265932 
     1      3918580  1:3918580      1      3956682  1:3956682     0.041976 
     1      3918580  1:3918580      1      3979625  1:3979625    0.0201681 
     1      3918580  1:3918580      1      3980543  1:3980543    0.0198323 
     1      3918580  1:3918580      1      3980547  1:3980547    0.0198323 
     1      3918580  1:3918580      1      3981532  1:3981532    0.0198323 
     1      3918580  1:3918580      1      3982269  1:3982269  1.54474e-05 
     1      3918580  1:3918580      1      3982319  1:3982319  0.000629378 
     1      3931322  1:3931322      1      3953440  1:3953440    0.0213432 
     1      3931322  1:3931322      1      3956682  1:3956682  1.67778e-05 
     1      3931322  1:3931322      1      3979625  1:3979625    0.0108871 
     1      3931322  1:3931322      1      3980543  1:3980543    0.0170617 
     1      3931322  1:3931322      1      3980547  1:3980547   0.00249001 
     1      3931322  1:3931322      1      3981532  1:3981532    0.0745192 
     1      3931322  1:3931322      1      3982269  1:3982269   0.00120078 
     1      3931322  1:3931322      1      3982319  1:3982319    0.0238039 
     1      3931322  1:3931322      1      3982329  1:3982329  0.000537634 
     1      3953440  1:3953440      1      3956682  1:3956682     0.482842 
     1      3953440  1:3953440      1      3979625  1:3979625   0.00679612 
     1      3953440  1:3953440      1      3980543  1:3980543   0.00392084 
     1      3953440  1:3953440      1      3980547  1:3980547   0.00392084 
     1      3953440  1:3953440      1      3981532  1:3981532   0.00392084 
     1      3953440  1:3953440      1      3982269  1:3982269   0.00533029 
     1      3953440  1:3953440      1      3982319  1:3982319   0.00461872 
     1      3953440  1:3953440      1      3982329  1:3982329   0.00679612 
     1      3953440  1:3953440      1      4014640  1:4014640   0.00392084 
     1      3956682  1:3956682      1      3979625  1:3979625   0.00679612 
     1      3956682  1:3956682      1      3980543  1:3980543   0.00392084 
     1      3956682  1:3956682      1      3980547  1:3980547   0.00392084 
     1      3956682  1:3956682      1      3981532  1:3981532   0.00392084 
     1      3956682  1:3956682      1      3982269  1:3982269   0.00533029 
     1      3956682  1:3956682      1      3982319  1:3982319   0.00461872 
     1      3956682  1:3956682      1      3982329  1:3982329   0.00679612 
     1      3956682  1:3956682      1      4014640  1:4014640   0.00392084 
     1      3956682  1:3956682      1      4017826  1:4017826   0.00323625 
     1      3979625  1:3979625      1      3980543  1:3980543    0.0410256 
     1      3979625  1:3979625      1      3980547  1:3980547   0.00576923 
     1      3979625  1:3979625      1      3981532  1:3981532      0.23141 
     1      3979625  1:3979625      1      3982269  1:3982269   0.00784314 
     1      3979625  1:3979625      1      3982319  1:3982319   0.00679612 
     1      3979625  1:3979625      1      3982329  1:3982329       0.3136 
     1      3979625  1:3979625      1      4014640  1:4014640   0.00576923 
     1      3979625  1:3979625      1      4017826  1:4017826    0.0550476 
     1      3979625  1:3979625      1      4033606  1:4033606     0.127762 
     1      3980543  1:3980543      1      3980547  1:3980547    0.0033284 
     1      3980543  1:3980543      1      3981532  1:3981532    0.0033284 
     1      3980543  1:3980543      1      3982269  1:3982269   0.00452489 
     1      3980543  1:3980543      1      3982319  1:3982319   0.00392084 
     1      3980543  1:3980543      1      3982329  1:3982329    0.0410256 
     1      3980543  1:3980543      1      4014640  1:4014640    0.0033284 
     1      3980543  1:3980543      1      4017826  1:4017826   0.00274725 
     1      3980543  1:3980543      1      4033606  1:4033606    0.0104143 
     1      3980543  1:3980543      1      4038301  1:4038301   0.00274725 
     1      3980547  1:3980547      1      3981532  1:3981532    0.0033284 
     1      3980547  1:3980547      1      3982269  1:3982269   0.00452489 
     1      3980547  1:3980547      1      3982319  1:3982319   0.00392084 
     1      3980547  1:3980547      1      3982329  1:3982329   0.00576923 
     1      3980547  1:3980547      1      4014640  1:4014640    0.0033284 
     1      3980547  1:3980547      1      4017826  1:4017826   0.00274725 
     1      3980547  1:3980547      1      4033606  1:4033606    0.0104143 
     1      3980547  1:3980547      1      4038301  1:4038301   0.00274725 
     1      3980547  1:3980547      1      4039064  1:4039064    0.0033284 
     1      3981532  1:3981532      1      3982269  1:3982269   0.00452489 
     1      3981532  1:3981532      1      3982319  1:3982319   0.00392084 
     1      3981532  1:3981532      1      3982329  1:3982329      0.23141 
     1      3981532  1:3981532      1      4014640  1:4014640    0.0033284 
     1      3981532  1:3981532      1      4017826  1:4017826   0.00274725 
     1      3981532  1:3981532      1      4033606  1:4033606    0.0985044 
     1      3981532  1:3981532      1      4038301  1:4038301   0.00274725 
     1      3981532  1:3981532      1      4039064  1:4039064    0.0869494 
     1      3981532  1:3981532      1      4067759  1:4067759    0.0985044 
     1      3982269  1:3982269      1      3982319  1:3982319   0.00533029 
     1      3982269  1:3982269      1      3982329  1:3982329   0.00784314 
     1      3982269  1:3982269      1      4014640  1:4014640   0.00452489 
     1      3982269  1:3982269      1      4017826  1:4017826   0.00373483 
     1      3982269  1:3982269      1      4033606  1:4033606    0.0012503 
     1      3982269  1:3982269      1      4038301  1:4038301   0.00373483 
     1      3982269  1:3982269      1      4039064  1:4039064   0.00452489 
     1      3982269  1:3982269      1      4067759  1:4067759    0.0012503 
     1      3982269  1:3982269      1      4075089  1:4075089   0.00327742 
     1      3982319  1:3982319      1      3982329  1:3982329    0.0312067 
     1      3982319  1:3982319      1      4014640  1:4014640   0.00392084 
     1      3982319  1:3982319      1      4017826  1:4017826   0.00323625 
     1      3982319  1:3982319      1      4033606  1:4033606    0.0141897 
     1      3982319  1:3982319      1      4038301  1:4038301   0.00323625 
     1      3982319  1:3982319      1      4039064  1:4039064   0.00392084 
     1      3982319  1:3982319      1      4067759  1:4067759    0.0141897 
     1      3982319  1:3982319      1      4075089  1:4075089  0.000424351 
     1      3982319  1:3982319      1      4095018  1:4095018   0.00392084 
     1      3982329  1:3982329      1      4014640  1:4014640   0.00576923 
     1      3982329  1:3982329      1      4017826  1:4017826    0.0047619 
     1      3982329  1:3982329      1      4033606  1:4033606    0.0361481 
     1      3982329  1:3982329      1      4038301  1:4038301    0.0047619 
     1      3982329  1:3982329      1      4039064  1:4039064    0.0410256 
     1      3982329  1:3982329      1      4067759  1:4067759     0.127762 
     1      3982329  1:3982329      1      4075089  1:4075089  0.000520532 
     1      3982329  1:3982329      1      4095018  1:4095018      0.23141 
     1      3982329  1:3982329      1      4100168  1:4100168    0.0195652 
     1      4014640  1:4014640      1      4017826  1:4017826   0.00274725 
     1      4014640  1:4014640      1      4033606  1:4033606    1.483e-05 
     1      4014640  1:4014640      1      4038301  1:4038301   0.00274725 
     1      4014640  1:4014640      1      4039064  1:4039064    0.0033284 
     1      4014640  1:4014640      1      4067759  1:4067759    0.0104143 
     1      4014640  1:4014640      1      4075089  1:4075089    0.0120456 
     1      4014640  1:4014640      1      4095018  1:4095018    0.0033284 
     1      4014640  1:4014640      1      4100168  1:4100168    0.0476937 
     1      4014640  1:4014640      1      4109322  1:4109322    0.0399408 
     1      4017826  1:4017826      1      4033606  1:4033606    0.0172134 
     1      4017826  1:4017826      1      4038301  1:4038301   0.00226757 
     1      4017826  1:4017826      1      4039064  1:4039064   0.00274725 
     1      4017826  1:4017826      1      4067759  1:4067759    0.0172134 
     1      4017826  1:4017826      1      4075089  1:4075089   0.00994244 
     1      4017826  1:4017826      1      4095018  1:4095018   0.00274725 
     1      4017826  1:4017826      1      4100168  1:4100168   0.00931677 
     1      4017826  1:4017826      1      4109322  1:4109322    1.628e-05 
     1      4017826  1:4017826      1      4120803  1:4120803   0.00274725 
     1      4033606  1:4033606      1      4038301  1:4038301    0.0608389 
     1      4033606  1:4033606      1      4039064  1:4039064    0.0120456 
     1      4033606  1:4033606      1      4067759  1:4067759    0.0901041 
     1      4033606  1:4033606      1      4075089  1:4075089    0.0299056 
     1      4033606  1:4033606      1      4095018  1:4095018    0.0104143 
     1      4033606  1:4033606      1      4100168  1:4100168    0.0408505 
     1      4033606  1:4033606      1      4109322  1:4109322    0.0118689 
     1      4033606  1:4033606      1      4120803  1:4120803    1.483e-05 
     1      4033606  1:4033606      1      4212005  1:4212005   0.00864302 
     1      4038301  1:4038301      1      4039064  1:4039064   0.00274725 
     1      4038301  1:4038301      1      4067759  1:4067759   0.00994244 
     1      4038301  1:4038301      1      4075089  1:4075089    0.0172134 
     1      4038301  1:4038301      1      4095018  1:4095018   0.00274725 
     1      4038301  1:4038301      1      4100168  1:4100168   0.00931677 
     1      4038301  1:4038301      1      4109322  1:4109322    1.628e-05 
     1      4038301  1:4038301      1      4120803  1:4120803   0.00274725 
     1      4038301  1:4038301      1      4212005  1:4212005    0.0790676 
     1      4038301  1:4038301      1      4237748  1:4237748    0.0566893 
     1      4039064  1:4039064      1      4067759  1:4067759    0.0985044 
     1      4039064  1:4039064      1      4075089  1:4075089    0.0104143 
     1      4039064  1:4039064      1      4095018  1:4095018    0.0033284 
     1      4039064  1:4039064      1      4100168  1:4100168    0.0112876 
     1      4039064  1:4039064      1      4109322  1:4109322    0.0158339 
     1      4039064  1:4039064      1      4120803  1:4120803    0.0033284 
     1      4039064  1:4039064      1      4212005  1:4212005   0.00240563 
     1      4039064  1:4039064      1      4237748  1:4237748   0.00030525 
     1      4039064  1:4039064      1      4243478  1:4243478   0.00576923 
     1      4067759  1:4067759      1      4075089  1:4075089   0.00208768 
     1      4067759  1:4067759      1      4095018  1:4095018    0.0104143 
     1      4067759  1:4067759      1      4100168  1:4100168   0.00519834 
     1      4067759  1:4067759      1      4109322  1:4109322    0.0118689 
     1      4067759  1:4067759      1      4120803  1:4120803    0.0120456 
     1      4067759  1:4067759      1      4212005  1:4212005   0.00137534 
     1      4067759  1:4067759      1      4237748  1:4237748   0.00795946 
     1      4067759  1:4067759      1      4243478  1:4243478    0.0361481 
     1      4067759  1:4067759      1      4243533  1:4243533   0.00684797 
     1      4075089  1:4075089      1      4095018  1:4095018    0.0432442 
     1      4075089  1:4075089      1      4100168  1:4100168    0.0408505 
     1      4075089  1:4075089      1      4109322  1:4109322    0.0118689 
     1      4075089  1:4075089      1      4120803  1:4120803    0.0432442 
     1      4075089  1:4075089      1      4212005  1:4212005    0.0889282 
     1      4075089  1:4075089      1      4237748  1:4237748     0.050924 
     1      4075089  1:4075089      1      4243478  1:4243478  0.000520532 
     1      4075089  1:4075089      1      4243533  1:4243533  3.14759e-05 
     1      4075089  1:4075089      1      4335243  1:4335243   0.00242915 
     1      4095018  1:4095018      1      4100168  1:4100168    0.0112876 
     1      4095018  1:4095018      1      4109322  1:4109322    0.0833333 
     1      4095018  1:4095018      1      4120803  1:4120803    0.0033284 
     1      4095018  1:4095018      1      4212005  1:4212005    0.0187674 
     1      4095018  1:4095018      1      4237748  1:4237748    0.0247253 
     1      4095018  1:4095018      1      4243478  1:4243478    0.0410256 
     1      4095018  1:4095018      1      4243533  1:4243533   0.00706436 
     1      4095018  1:4095018      1      4335243  1:4335243  6.10501e-05 
     1      4095018  1:4095018      1      4350351  1:4350351    0.0033284 
     1      4100168  1:4100168      1      4109322  1:4109322    0.0718651 
     1      4100168  1:4100168      1      4120803  1:4120803    0.0112876 
     1      4100168  1:4100168      1      4212005  1:4212005   0.00815824 
     1      4100168  1:4100168      1      4237748  1:4237748    0.0010352 
     1      4100168  1:4100168      1      4243478  1:4243478    0.0195652 
     1      4100168  1:4100168      1      4243533  1:4243533  8.21585e-06 
     1      4100168  1:4100168      1      4335243  1:4335243    0.0207039 
     1      4100168  1:4100168      1      4350351  1:4350351    0.0121392 
     1      4100168  1:4100168      1      4350415  1:4350415     0.027561 
     1      4109322  1:4109322      1      4120803  1:4120803   0.00197239 
     1      4109322  1:4109322      1      4212005  1:4212005  3.81393e-06 
     1      4109322  1:4109322      1      4237748  1:4237748     0.000407 
     1      4109322  1:4109322      1      4243478  1:4243478    0.0632137 
     1      4109322  1:4109322      1      4243533  1:4243533   0.00290715 
     1      4109322  1:4109322      1      4335243  1:4335243    0.0213626 
     1      4109322  1:4109322      1      4350351  1:4350351    0.0158339 
     1      4109322  1:4109322      1      4350415  1:4350415    0.0178214 
     1      4109322  1:4109322      1      4355471  1:4355471   0.00918295 
     1      4120803  1:4120803      1      4212005  1:4212005    0.0187674 
     1      4120803  1:4120803      1      4237748  1:4237748    0.0247253 
     1      4120803  1:4120803      1      4243478  1:4243478   0.00576923 
     1      4120803  1:4120803      1      4243533  1:4243533   0.00706436 
     1      4120803  1:4120803      1      4335243  1:4335243    0.0269231 
     1      4120803  1:4120803      1      4350351  1:4350351    0.0033284 
     1      4120803  1:4120803      1      4350415  1:4350415   0.00981997 
     1      4120803  1:4120803      1      4355471  1:4355471   0.00841346 
     1      4120803  1:4120803      1      4355739  1:4355739     0.019536 
     1      4212005  1:4212005      1      4237748  1:4237748     0.759036 
     1      4212005  1:4212005      1      4243478  1:4243478   0.00111557 
     1      4212005  1:4212005      1      4243533  1:4243533     0.228494 
     1      4212005  1:4212005      1      4335243  1:4335243  0.000344234 
     1      4212005  1:4212005      1      4350351  1:4350351   0.00193366 
     1      4212005  1:4212005      1      4350415  1:4350415    0.0307625 
     1      4212005  1:4212005      1      4355471  1:4355471  0.000764965 
     1      4212005  1:4212005      1      4355739  1:4355739   0.00614097 
     1      4212005  1:4212005      1      4358346  1:4358346   0.00828844 
     1      4237748  1:4237748      1      4243478  1:4243478    0.0047619 
     1      4237748  1:4237748      1      4243533  1:4243533     0.285714 
     1      4237748  1:4237748      1      4335243  1:4335243    0.0113379 
     1      4237748  1:4237748      1      4350351  1:4350351     0.004884 
     1      4237748  1:4237748      1      4350415  1:4350415    0.0457194 
     1      4237748  1:4237748      1      4355471  1:4355471   0.00510204 
     1      4237748  1:4237748      1      4355739  1:4355739   0.00226757 
     1      4237748  1:4237748      1      4358346  1:4358346    0.0171485 
     1      4237748  1:4237748      1      4371107  1:4371107    0.0336134 
     1      4243478  1:4243478      1      4243533  1:4243533    0.0122449 
     1      4243478  1:4243478      1      4335243  1:4335243    0.0366095 
     1      4243478  1:4243478      1      4350351  1:4350351    0.0410256 
     1      4243478  1:4243478      1      4350415  1:4350415    0.0521277 
     1      4243478  1:4243478      1      4355471  1:4355471    0.0145833 
     1      4243478  1:4243478      1      4355739  1:4355739    0.0550476 
     1      4243478  1:4243478      1      4358346  1:4358346    0.0047619 
     1      4243478  1:4243478      1      4371107  1:4371107    0.0240196 
     1      4243478  1:4243478      1      4383617  1:4383617    0.0550476 
     1      4243533  1:4243533      1      4335243  1:4335243   0.00262391 
     1      4243533  1:4243533      1      4350351  1:4350351   0.00706436 
     1      4243533  1:4243533      1      4350415  1:4350415    0.0208424 
     1      4243533  1:4243533      1      4355471  1:4355471   0.00212838 
     1      4243533  1:4243533      1      4355739  1:4355739    0.0058309 
     1      4243533  1:4243533      1      4358346  1:4358346    0.0178571 
     1      4243533  1:4243533      1      4371107  1:4371107   0.00960384 
     1      4243533  1:4243533      1      4383617  1:4383617    0.0058309 
     1      4243533  1:4243533      1      4386248  1:4386248   0.00960384 
     1      4335243  1:4335243      1      4350351  1:4350351  6.10501e-05 
     1      4335243  1:4335243      1      4350415  1:4350415    0.0292806 
     1      4335243  1:4335243      1      4355471  1:4355471   0.00725624 
     1      4335243  1:4335243      1      4355739  1:4355739   0.00146939 
     1      4335243  1:4335243      1      4358346  1:4358346   0.00819161 
     1      4335243  1:4335243      1      4371107  1:4371107    0.0119514 
     1      4335243  1:4335243      1      4383617  1:4383617   0.00146939 
     1      4335243  1:4335243      1      4386248  1:4386248    0.0674136 
     1      4335243  1:4335243      1      4390513  1:4390513   0.00308571 
     1      4350351  1:4350351      1      4350415  1:4350415    0.0583444 
     1      4350351  1:4350351      1      4355471  1:4355471  0.000806052 
     1      4350351  1:4350351      1      4355739  1:4355739     0.110195 
     1      4350351  1:4350351      1      4358346  1:4358346    0.0721583 
     1      4350351  1:4350351      1      4371107  1:4371107   0.00452489 
     1      4350351  1:4350351      1      4383617  1:4383617   0.00274725 
     1      4350351  1:4350351      1      4386248  1:4386248    0.0581008 
     1      4350351  1:4350351      1      4390513  1:4390513   0.00576923 
     1      4350351  1:4350351      1      4390561  1:4390561    0.0033284 
     1      4350415  1:4350415      1      4355471  1:4355471    0.0230813 
     1      4350415  1:4350415      1      4355739  1:4355739    0.0248227 
     1      4350415  1:4350415      1      4358346  1:4358346    0.0230813 
     1      4350415  1:4350415      1      4371107  1:4371107      0.01335 
     1      4350415  1:4350415      1      4383617  1:4383617   0.00810537 
     1      4350415  1:4350415      1      4386248  1:4386248   0.00689664 
     1      4350415  1:4350415      1      4390513  1:4390513    0.0170213 
     1      4350415  1:4350415      1      4390561  1:4390561    0.0163837 
     1      4350415  1:4350415      1      4440108  1:4440108     0.079154 
     1      4355471  1:4355471      1      4355739  1:4355739   0.00694444 
     1      4355471  1:4355471      1      4358346  1:4358346    0.0329595 
     1      4355471  1:4355471      1      4371107  1:4371107    0.0114379 
     1      4355471  1:4355471      1      4383617  1:4383617   0.00694444 
     1      4355471  1:4355471      1      4386248  1:4386248    0.0114379 
     1      4355471  1:4355471      1      4390513  1:4390513  0.000669643 
     1      4355471  1:4355471      1      4390561  1:4390561    0.0220543 
     1      4355471  1:4355471      1      4440108  1:4440108   0.00694444 
     1      4355471  1:4355471      1      4440109  1:4440109     0.009911 
     1      4355739  1:4355739      1      4358346  1:4358346    0.0318878 
     1      4355739  1:4355739      1      4371107  1:4371107   0.00373483 
     1      4355739  1:4355739      1      4383617  1:4383617   0.00226757 
     1      4355739  1:4355739      1      4386248  1:4386248     0.373483 
     1      4355739  1:4355739      1      4390513  1:4390513    0.0550476 
     1      4355739  1:4355739      1      4390561  1:4390561   0.00274725 
     1      4355739  1:4355739      1      4440108  1:4440108   0.00226757 
     1      4355739  1:4355739      1      4440109  1:4440109   0.00323625 
     1      4355739  1:4355739      1      4440165  1:4440165    0.0119048 
     1      4358346  1:4358346      1      4371107  1:4371107    0.0106355 
     1      4358346  1:4358346      1      4383617  1:4383617   0.00694444 
     1      4358346  1:4358346      1      4386248  1:4386248    0.0980976 
     1      4358346  1:4358346      1      4390513  1:4390513    0.0047619 
     1      4358346  1:4358346      1      4390561  1:4390561    0.0220543 
     1      4358346  1:4358346      1      4440108  1:4440108   0.00694444 
     1      4358346  1:4358346      1      4440109  1:4440109    0.0153598 
     1      4358346  1:4358346      1      4440165  1:4440165   0.00297619 
     1      4358346  1:4358346      1      4440191  1:4440191    0.0106355 
     1      4371107  1:4371107      1      4383617  1:4383617   0.00373483 
     1      4371107  1:4371107      1      4386248  1:4386248   0.00615148 
     1      4371107  1:4371107      1      4390513  1:4390513   0.00784314 
     1      4371107  1:4371107      1      4390561  1:4390561   0.00452489 
     1      4371107  1:4371107      1      4440108  1:4440108    0.0756303 
     1      4371107  1:4371107      1      4440109  1:4440109     0.250632 
     1      4371107  1:4371107      1      4440165  1:4440165    0.0196078 
     1      4371107  1:4371107      1      4440191  1:4440191    0.0365484 
     1      4371107  1:4371107      1      4457255  1:4457255    0.0143369 
     1      4383617  1:4383617      1      4386248  1:4386248   0.00373483 
     1      4383617  1:4383617      1      4390513  1:4390513    0.0550476 
     1      4383617  1:4383617      1      4390561  1:4390561   0.00274725 
     1      4383617  1:4383617      1      4440108  1:4440108   0.00226757 
     1      4383617  1:4383617      1      4440109  1:4440109   0.00323625 
     1      4383617  1:4383617      1      4440165  1:4440165            0 
     1      4383617  1:4383617      1      4440191  1:4440191    0.0756303 
     1      4383617  1:4383617      1      4457255  1:4457255   0.00870456 
     1      4383617  1:4383617      1      4457272  1:4457272    0.0550476 
     1      4386248  1:4386248      1      4390513  1:4390513    0.0240196 
     1      4386248  1:4386248      1      4390561  1:4390561   0.00452489 
     1      4386248  1:4386248      1      4440108  1:4440108   0.00373483 
     1      4386248  1:4386248      1      4440109  1:4440109   0.00533029 
     1      4386248  1:4386248      1      4440165  1:4440165    0.0196078 
     1      4386248  1:4386248      1      4440191  1:4440191   0.00615148 
     1      4386248  1:4386248      1      4457255  1:4457255    0.0143369 
     1      4386248  1:4386248      1      4457272  1:4457272   0.00784314 
     1      4386248  1:4386248      1      4457281  1:4457281   0.00577388 
     1      4390513  1:4390513      1      4390561  1:4390561   0.00576923 
     1      4390513  1:4390513      1      4440108  1:4440108    0.0047619 
     1      4390513  1:4390513      1      4440109  1:4440109   0.00679612 
     1      4390513  1:4390513      1      4440165  1:4440165        0.025 
     1      4390513  1:4390513      1      4440191  1:4440191     0.158824 
     1      4390513  1:4390513      1      4457255  1:4457255   0.00227704 
     1      4390513  1:4390513      1      4457272  1:4457272       0.0144 
     1      4390513  1:4390513      1      4457281  1:4457281    0.0617647 
     1      4390513  1:4390513      1      4459903  1:4459903    0.0678715 
     1      4390561  1:4390561      1      4440108  1:4440108   0.00274725 
     1      4390561  1:4390561      1      4440109  1:4440109   0.00392084 
     1      4390561  1:4390561      1      4440165  1:4440165  0.000400641 
     1      4390561  1:4390561      1      4440191  1:4440191   0.00452489 
     1      4390561  1:4390561      1      4457255  1:4457255    0.0105459 
     1      4390561  1:4390561      1      4457272  1:4457272   0.00576923 
     1      4390561  1:4390561      1      4457281  1:4457281    0.0198323 
     1      4390561  1:4390561      1      4459903  1:4459903   0.00193366 
     1      4390561  1:4390561      1      4465469  1:4465469    0.0144231 
     1      4440108  1:4440108      1      4440109  1:4440109     0.433327 
     1      4440108  1:4440108      1      4440165  1:4440165     0.047619 
     1      4440108  1:4440108      1      4440191  1:4440191   0.00373483 
     1      4440108  1:4440108      1      4457255  1:4457255   0.00870456 
     1      4440108  1:4440108      1      4457272  1:4457272    0.0047619 
     1      4440108  1:4440108      1      4457281  1:4457281  6.66933e-05 
     1      4440108  1:4440108      1      4459903  1:4459903    0.0154905 
     1      4440108  1:4440108      1      4465469  1:4465469    0.0119048 
     1      4440108  1:4440108      1      4470118  1:4470118   0.00274725 
     1      4440109  1:4440109      1      4440165  1:4440165   0.00312067 
     1      4440109  1:4440109      1      4440191  1:4440191    0.0457154 
     1      4440109  1:4440109      1      4457255  1:4457255  7.10588e-05 
     1      4440109  1:4440109      1      4457272  1:4457272   0.00679612 
     1      4440109  1:4440109      1      4457281  1:4457281    0.0164415 
     1      4440109  1:4440109      1      4459903  1:4459903    0.0221078 
     1      4440109  1:4440109      1      4465469  1:4465469   0.00312067 
     1      4440109  1:4440109      1      4470118  1:4470118   0.00392084 
     1      4440109  1:4440109      1      4475254  1:4475254  0.000173907 
     1      4440165  1:4440165      1      4440191  1:4440191    0.0196078 
     1      4440165  1:4440165      1      4457255  1:4457255    0.0267236 
     1      4440165  1:4440165      1      4457272  1:4457272            0 
     1      4440165  1:4440165      1      4457281  1:4457281  0.000787815 
     1      4440165  1:4440165      1      4459903  1:4459903    0.0813253 
     1      4440165  1:4440165      1      4465469  1:4465469       0.0625 
     1      4440165  1:4440165      1      4470118  1:4470118   0.00641026 
     1      4440165  1:4440165      1      4475254  1:4475254    0.0557276 
     1      4440165  1:4440165      1      4475275  1:4475275    0.0264706 
     1      4440191  1:4440191      1      4457255  1:4457255    0.0143369 
     1      4440191  1:4440191      1      4457272  1:4457272     0.158824 
     1      4440191  1:4440191      1      4457281  1:4457281    0.0484429 
     1      4440191  1:4440191      1      4459903  1:4459903   8.7496e-06 
     1      4440191  1:4440191      1      4465469  1:4465469    0.0196078 
     1      4440191  1:4440191      1      4470118  1:4470118    0.0581008 
     1      4440191  1:4440191      1      4475254  1:4475254    0.0713971 
     1      4440191  1:4440191      1      4475275  1:4475275     0.033218 
     1      4440191  1:4440191      1      4475308  1:4475308   0.00177299 
     1      4457255  1:4457255      1      4457272  1:4457272    0.0182796 
     1      4457255  1:4457255      1      4457281  1:4457281  0.000694522 
     1      4457255  1:4457255      1      4459903  1:4459903    0.0500254 
     1      4457255  1:4457255      1      4465469  1:4465469   0.00774826 
     1      4457255  1:4457255      1      4470118  1:4470118    0.0105459 
     1      4457255  1:4457255      1      4475254  1:4475254     0.081777 
     1      4457255  1:4457255      1      4475275  1:4475275    0.0537634 
     1      4457255  1:4457255      1      4475308  1:4475308   0.00635185 
     1      4457255  1:4457255      1      4477521  1:4477521    0.0182796 
     1      4457272  1:4457272      1      4457281  1:4457281  0.000140056 
     1      4457272  1:4457272      1      4459903  1:4459903   0.00111557 
     1      4457272  1:4457272      1      4465469  1:4465469            0 
     1      4457272  1:4457272      1      4470118  1:4470118      0.23141 
     1      4457272  1:4457272      1      4475254  1:4475254     0.223529 
     1      4457272  1:4457272      1      4475275  1:4475275     0.186776 
     1      4457272  1:4457272      1      4475308  1:4475308  5.35045e-05 
     1      4457272  1:4457272      1      4477521  1:4477521       0.0144 
     1      4457272  1:4457272      1      4500927  1:4500927     0.129167 
     1      4457281  1:4457281      1      4459903  1:4459903  0.000902458 
     1      4457281  1:4457281      1      4465469  1:4465469    0.0252976 
     1      4457281  1:4457281      1      4470118  1:4470118    0.0356335 
     1      4457281  1:4457281      1      4475254  1:4475254     0.058668 
     1      4457281  1:4457281      1      4475275  1:4475275    0.0613116 
     1      4457281  1:4457281      1      4475308  1:4475308   0.00923291 
     1      4457281  1:4457281      1      4477521  1:4477521   0.00591737 
     1      4457281  1:4457281      1      4500927  1:4500927     0.151833 
     1      4457281  1:4457281      1      4513116  1:4513116     0.115246 
     1      4459903  1:4459903      1      4465469  1:4465469   0.00546631 
     1      4459903  1:4459903      1      4470118  1:4470118    0.0187674 
     1      4459903  1:4459903      1      4475254  1:4475254   0.00572016 
     1      4459903  1:4459903      1      4475275  1:4475275    0.0032811 
     1      4459903  1:4459903      1      4475308  1:4475308   0.00983877 
     1      4459903  1:4459903      1      4477521  1:4477521    0.0349844 
     1      4459903  1:4459903      1      4500927  1:4500927   0.00110898 
     1      4459903  1:4459903      1      4513116  1:4513116    0.0447664 
     1      4459903  1:4459903      1      4522268  1:4522268    0.0154905 
     1      4465469  1:4465469      1      4470118  1:4470118    0.0144231 
     1      4465469  1:4465469      1      4475254  1:4475254     0.204721 
     1      4465469  1:4465469      1      4475275  1:4475275     0.144118 
     1      4465469  1:4465469      1      4475308  1:4475308     0.203451 
     1      4465469  1:4465469      1      4477521  1:4477521          0.1 
     1      4465469  1:4465469      1      4500927  1:4500927     0.148185 
     1      4465469  1:4465469      1      4513116  1:4513116     0.109375 
     1      4465469  1:4465469      1      4522268  1:4522268    0.0119048 
     1      4465469  1:4465469      1      4523513  1:4523513        0.025 
     1      4470118  1:4470118      1      4475254  1:4475254     0.034542 
     1      4470118  1:4470118      1      4475275  1:4475275    0.0634238 
     1      4470118  1:4470118      1      4475308  1:4475308    0.0136128 
     1      4470118  1:4470118      1      4477521  1:4477521   0.00576923 
     1      4470118  1:4470118      1      4500927  1:4500927    0.0745192 
     1      4470118  1:4470118      1      4513116  1:4513116     0.032967 
     1      4470118  1:4470118      1      4522268  1:4522268   0.00274725 
     1      4470118  1:4470118      1      4523513  1:4523513    0.0410256 
     1      4470118  1:4470118      1      4531841  1:4531841      0.20584 
     1      4475254  1:4475254      1      4475275  1:4475275     0.331907 
     1      4475254  1:4475254      1      4475308  1:4475308     0.226549 
     1      4475254  1:4475254      1      4477521  1:4477521    0.0396285 
     1      4475254  1:4475254      1      4500927  1:4500927     0.463531 
     1      4475254  1:4475254      1      4513116  1:4513116     0.255639 
     1      4475254  1:4475254      1      4522268  1:4522268    0.0213033 
     1      4475254  1:4475254      1      4523513  1:4523513  3.86997e-05 
     1      4475254  1:4475254      1      4531841  1:4531841    0.0290678 
     1      4475254  1:4475254      1      4550016  1:4550016   0.00184284 
     1      4475275  1:4475275      1      4475308  1:4475308     0.159135 
     1      4475275  1:4475275      1      4477521  1:4477521   0.00301176 
     1      4475275  1:4475275      1      4500927  1:4500927     0.379902 
     1      4475275  1:4475275      1      4513116  1:4513116     0.168067 
     1      4475275  1:4475275      1      4522268  1:4522268    0.0140056 
     1      4475275  1:4475275      1      4523513  1:4523513    0.0169882 
     1      4475275  1:4475275      1      4531841  1:4531841    0.0640523 
     1      4475275  1:4475275      1      4550016  1:4550016   0.00808964 
     1      4475275  1:4475275      1      4658734  1:4658734    0.0140056 
     1      4475308  1:4475308      1      4477521  1:4477521     0.108347 
     1      4475308  1:4475308      1      4500927  1:4500927      0.10167 
     1      4475308  1:4475308      1      4513116  1:4513116    0.0734541 
     1      4475308  1:4475308      1      4522268  1:4522268     0.011236 
     1      4475308  1:4475308      1      4523513  1:4523513  5.35045e-05 
     1      4475308  1:4475308      1      4531841  1:4531841    0.0904227 
     1      4475308  1:4475308      1      4550016  1:4550016    0.0134781 
     1      4475308  1:4475308      1      4658734  1:4658734     0.011236 
     1      4475308  1:4475308      1      4658740  1:4658740     0.011236 
     1      4477521  1:4477521      1      4500927  1:4500927   0.00164651 
     1      4477521  1:4477521      1      4513116  1:4513116    0.0571429 
     1      4477521  1:4477521      1      4522268  1:4522268   0.00685714 
     1      4477521  1:4477521      1      4523513  1:4523513         0.01 
     1      4477521  1:4477521      1      4531841  1:4531841    0.0111111 
     1      4477521  1:4477521      1      4550016  1:4550016    0.0047619 
     1      4477521  1:4477521      1      4658734  1:4658734    0.0047619 
     1      4477521  1:4477521      1      4658740  1:4658740    0.0047619 
     1      4477521  1:4477521      1      4658755  1:4658755    0.0047619 
     1      4500927  1:4500927      1      4513116  1:4513116     0.262865 
     1      4500927  1:4500927      1      4522268  1:4522268    0.0368664 
     1      4500927  1:4500927      1      4523513  1:4523513   0.00164651 
     1      4500927  1:4500927      1      4531841  1:4531841    0.0382318 
     1      4500927  1:4500927      1      4550016  1:4550016  0.000256016 
     1      4500927  1:4500927      1      4658734  1:4658734    0.0368664 
     1      4500927  1:4500927      1      4658740  1:4658740    0.0368664 
     1      4500927  1:4500927      1      4658755  1:4658755    0.0368664 
     1      4500927  1:4500927      1      4658758  1:4658758    0.0368664 
     1      4513116  1:4513116      1      4522268  1:4522268    0.0114966 
     1      4513116  1:4513116      1      4523513  1:4523513  0.000571429 
     1      4513116  1:4513116      1      4531841  1:4531841    0.0634921 
     1      4513116  1:4513116      1      4550016  1:4550016    0.0055102 
     1      4513116  1:4513116      1      4658734  1:4658734    0.0391837 
     1      4513116  1:4513116      1      4658740  1:4658740    0.0391837 
     1      4513116  1:4513116      1      4658755  1:4658755    0.0391837 
     1      4513116  1:4513116      1      4658758  1:4658758    0.0391837 
     1      4513116  1:4513116      1      4658761  1:4658761    0.0391837 
     1      4522268  1:4522268      1      4523513  1:4523513    0.0550476 
     1      4522268  1:4522268      1      4531841  1:4531841   0.00529101 
     1      4522268  1:4522268      1      4550016  1:4550016    0.0262132 
     1      4522268  1:4522268      1      4658734  1:4658734   0.00226757 
     1      4522268  1:4522268      1      4658740  1:4658740   0.00226757 
     1      4522268  1:4522268      1      4658755  1:4658755   0.00226757 
     1      4522268  1:4522268      1      4658758  1:4658758   0.00226757 
     1      4522268  1:4522268      1      4658761  1:4658761   0.00226757 
     1      4522268  1:4522268      1      4658765  1:4658765   0.00226757 
     1      4523513  1:4523513      1      4531841  1:4531841          0.1 
     1      4523513  1:4523513      1      4550016  1:4550016    0.0047619 
     1      4523513  1:4523513      1      4658734  1:4658734    0.0047619 
     1      4523513  1:4523513      1      4658740  1:4658740    0.0047619 
     1      4523513  1:4523513      1      4658755  1:4658755    0.0047619 
     1      4523513  1:4523513      1      4658758  1:4658758    0.0047619 
     1      4523513  1:4523513      1      4658761  1:4658761    0.0047619 
     1      4523513  1:4523513      1      4658765  1:4658765    0.0047619 
     1      4523513  1:4523513      1      4665334  1:4665334    0.0034386 
     1      4531841  1:4531841      1      4550016  1:4550016   0.00529101 
     1      4531841  1:4531841      1      4658734  1:4658734   0.00529101 
     1      4531841  1:4531841      1      4658740  1:4658740   0.00529101 
     1      4531841  1:4531841      1      4658755  1:4658755   0.00529101 
     1      4531841  1:4531841      1      4658758  1:4658758   0.00529101 
     1      4531841  1:4531841      1      4658761  1:4658761   0.00529101 
     1      4531841  1:4531841      1      4658765  1:4658765   0.00529101 
     1      4531841  1:4531841      1      4665334  1:4665334    0.0487329 
     1      4531841  1:4531841      1      4665340  1:4665340    0.0136054 
     1      4550016  1:4550016      1      4658734  1:4658734   0.00226757 
     1      4550016  1:4550016      1      4658740  1:4658740   0.00226757 
     1      4550016  1:4550016      1      4658755  1:4658755   0.00226757 
     1      4550016  1:4550016      1      4658758  1:4658758   0.00226757 
     1      4550016  1:4550016      1      4658761  1:4658761   0.00226757 
     1      4550016  1:4550016      1      4658765  1:4658765   0.00226757 
     1      4550016  1:4550016      1      4665334  1:4665334    0.0075188 
     1      4550016  1:4550016      1      4665340  1:4665340    0.0058309 
     1      4550016  1:4550016      1      4665377  1:4665377    0.0075188 
     1      4658734  1:4658734      1      4658740  1:4658740            1 
     1      4658734  1:4658734      1      4658755  1:4658755            1 
     1      4658734  1:4658734      1      4658758  1:4658758            1 
     1      4658734  1:4658734      1      4658761  1:4658761            1 
     1      4658734  1:4658734      1      4658765  1:4658765            1 
     1      4658734  1:4658734      1      4665334  1:4665334    0.0281036 
     1      4658734  1:4658734      1      4665340  1:4665340    0.0414642 
     1      4658734  1:4658734      1      4665377  1:4665377    0.0281036 
     1      4658734  1:4658734      1      4665389  1:4665389    0.0281036 
     1      4658740  1:4658740      1      4658755  1:4658755            1 
     1      4658740  1:4658740      1      4658758  1:4658758            1 
     1      4658740  1:4658740      1      4658761  1:4658761            1 
     1      4658740  1:4658740      1      4658765  1:4658765            1 
     1      4658740  1:4658740      1      4665334  1:4665334    0.0281036 
     1      4658740  1:4658740      1      4665340  1:4665340    0.0414642 
     1      4658740  1:4658740      1      4665377  1:4665377    0.0281036 
     1      4658740  1:4658740      1      4665389  1:4665389    0.0281036 
     1      4658740  1:4658740      1      4665409  1:4665409    0.0281036 
     1      4658755  1:4658755      1      4658758  1:4658758            1 
     1      4658755  1:4658755      1      4658761  1:4658761            1 
     1      4658755  1:4658755      1      4658765  1:4658765            1 
     1      4658755  1:4658755      1      4665334  1:4665334    0.0281036 
     1      4658755  1:4658755      1      4665340  1:4665340    0.0414642 
     1      4658755  1:4658755      1      4665377  1:4665377    0.0281036 
     1      4658755  1:4658755      1      4665389  1:4665389    0.0281036 
     1      4658755  1:4658755      1      4665409  1:4665409    0.0281036 
     1      4658755  1:4658755      1      4665425  1:4665425    0.0281036 
     1      4658758  1:4658758      1      4658761  1:4658761            1 
     1      4658758  1:4658758      1      4658765  1:4658765            1 
     1      4658758  1:4658758      1      4665334  1:4665334    0.0281036 
     1      4658758  1:4658758      1      4665340  1:4665340    0.0414642 
     1      4658758  1:4658758      1      4665377  1:4665377    0.0281036 
     1      4658758  1:4658758      1      4665389  1:4665389    0.0281036 
     1      4658758  1:4658758      1      4665409  1:4665409    0.0281036 
     1      4658758  1:4658758      1      4665425  1:4665425    0.0281036 
     1      4658758  1:4658758      1      4665428  1:4665428    0.0281036 
     1      4658761  1:4658761      1      4658765  1:4658765            1 
     1      4658761  1:4658761      1      4665334  1:4665334    0.0281036 
     1      4658761  1:4658761      1      4665340  1:4665340    0.0414642 
     1      4658761  1:4658761      1      4665377  1:4665377    0.0281036 
     1      4658761  1:4658761      1      4665389  1:4665389    0.0281036 
     1      4658761  1:4658761      1      4665409  1:4665409    0.0281036 
     1      4658761  1:4658761      1      4665425  1:4665425    0.0281036 
     1      4658761  1:4658761      1      4665428  1:4665428    0.0281036 
     1      4658761  1:4658761      1      4665444  1:4665444    0.0281036 
     1      4658765  1:4658765      1      4665334  1:4665334    0.0281036 
     1      4658765  1:4658765      1      4665340  1:4665340    0.0414642 
     1      4658765  1:4658765      1      4665377  1:4665377    0.0281036 
     1      4658765  1:4658765      1      4665389  1:4665389    0.0281036 
     1      4658765  1:4658765      1      4665409  1:4665409    0.0281036 
     1      4658765  1:4658765      1      4665425  1:4665425    0.0281036 
     1      4658765  1:4658765      1      4665428  1:4665428    0.0281036 
     1      4658765  1:4658765      1      4665444  1:4665444    0.0281036 
     1      4658765  1:4658765      1      4665447  1:4665447    0.0281036 
     1      4665334  1:4665334      1      4665340  1:4665340     0.019334 
     1      4665334  1:4665334      1      4665377  1:4665377            1 
     1      4665334  1:4665334      1      4665389  1:4665389            1 
     1      4665334  1:4665334      1      4665409  1:4665409            1 
     1      4665334  1:4665334      1      4665425  1:4665425            1 
     1      4665334  1:4665334      1      4665428  1:4665428            1 
     1      4665334  1:4665334      1      4665444  1:4665444            1 
     1      4665334  1:4665334      1      4665447  1:4665447            1 
     1      4665334  1:4665334      1      4665448  1:4665448            1 
     1      4665340  1:4665340      1      4665377  1:4665377     0.019334 
     1      4665340  1:4665340      1      4665389  1:4665389     0.019334 
     1      4665340  1:4665340      1      4665409  1:4665409     0.019334 
     1      4665340  1:4665340      1      4665425  1:4665425     0.019334 
     1      4665340  1:4665340      1      4665428  1:4665428     0.019334 
     1      4665340  1:4665340      1      4665444  1:4665444     0.019334
[truncated: 2,866,873 more chars]
